# Supplementary material for: Coordinated alternative splicing decisions via stepwise exon definition
Source: Nucleic Acids Res. 2026 May 19;54(9):gkag464. doi: 10.1093/nar/gkag464 (PMC13183682; doi:10.1093/nar/gkag464)
Supplement: gkag464_Supplemental_Files [file gkag464_supplemental_files.zip]

Archive with 5 entries (5 files):
- Supplementary Table S1.xlsx
- Supplementary Table S2.xlsx
- Supplementary Table S3.xlsx
- Supplementary Table S4.xlsx
- Supplementary_figures.pdf
