# Supplementary material for: Coordinated alternative splicing decisions via stepwise exon definition
Source: Nucleic Acids Res. 2026 May 19;54(9):gkag464. doi: 10.1093/nar/gkag464 (PMC13183682; doi:10.1093/nar/gkag464)
Supplement: gkag464_Supplemental_Files [file gkag464_supplemental_files.zip › Supplementary Table S1.xlsx]

## Sheet: Tabelle1
Supplementary Table S1. Grouping cell types by shared tissue origin. Cell-type specific datasets obtained from MAJIQlopedia database (Quesnel-Vallières et al., 2024) were pooled by shared tissue origin. This table lists the cell type grouping in both normal and cancer tissues.
	Healthy tissue					Cancer tissue
	Tissue annotation	Classification				Tissue annotation	Classification
	adipose_visceral	adipose				TCGA_PCPG	adrenal gland cancer
	adipose_subcutaneous	adipose				TCGA_BLCA	bladder cancer
	adrenal_gland	adrenal gland				TARGET_TALL	blood cancer
	bladder	bladder				TARGET_AML	blood cancer
	MEP	blood				TCGA_DLBC	blood cancer
	NK	blood				BEAT_AML	blood cancer
	CD8_naive	blood				TARGET_BALL	blood cancer
	CMP	blood				TARGET_OS	bone cancer
	CD4_centralMemory	blood				CBTTC_HGG	brain cancer
	macrophage_inflammatory	blood				TARGET_NB	brain cancer
	CD8_centralMemory	blood				TCGA_GBM	brain cancer
	CD4_alphabeta	blood				TCGA_UVM	brain cancer
	macrophage	blood				TARGET_RT	brain cancer
	CD4_TH1	blood				TCGA_LGG	brain cancer
	CD4_TH2	blood				TCGA_BRCA	breast cancer
	GMP	blood				TCGA_CESC	cervic cancer
	CD4_naive	blood				TCGA_READ	colon cancer
	CD8_effectorMemory	blood				TCGA_COAD	colon cancer
	Bcell_plasma	blood				TCGA_HNSC	epithelial cancer
	erythroblast	blood				TCGA_ESCA	esophagus cancer
	monocyte	blood				TCGA_KIRC	kidney cancer
	neutrophil	blood				TCGA_KIRP	kidney cancer
	megakaryocyte	blood				TCGA_KICH	kidney cancer
	Bcell_naive	blood				TARGET_WT	kidney cancer
	Bcell_memory	blood				TCGA_ACC	kidney cancer
	Bcell_CD5	blood				TARGET_CCSK	kidney cancer
	CD34pos	blood				TCGA_CHOL	liver cancer
	Bcell_germinal	blood				TCGA_LIHC	liver cancer
	DC_immature	blood				TCGA_LUAD	lung cancer
	CLP	blood				TCGA_LUSC	lung cancer
	DC	blood				TCGA_MESO	lung cancer
	macrophage_activated	blood				TCGA_SARC	mesenchymal cancer
	HSC	blood				TCGA_OV	ovary cancer
	CD4_Treg	blood				TCGA_PAAD	pancreas cancer
	CD4_effectorMemory	blood				TCGA_PRAD	prostate cancer
	CD4_TH17	blood				TCGA_SKCM	skin cancer
	bone_osteoblast	bone				TCGA_STAD	stomach cancer
	bone_bone	bone				TCGA_TGCT	testis cancer
	bone_mesenchymalBM	bone				TCGA_THCA	thyroid cancer
	brain_frontal_cortex	brain				TCGA_UCS	uterus cancer
	brain_caudate	brain				TCGA_UCEC	uterus cancer
	brain_cerebellar_hemisphere	brain
	brain_hippocampus	brain
	brain_cortex	brain
	brain_anterior_cingulate_cortex	brain
	brain_substantia_nigra	brain
	brain_amygdala	brain
	brain_spinal_cord	brain
	brain_putamen	brain
	brain_hypothalamus	brain
	brain_cerebellum	brain
	brain_nucleus_accumbens	brain
	nerve_tibial	brain
	breast_mammary_tissue	breast
	cervix_ectocervix	cervic
	cervix_endocervix	cervic
	colon_sigmoid	colon
	colon_transverse	colon
	esophagus_muscularis	esophagus
	esophagus_mucosa	esophagus
	esophagus_gastroesophageal_junction	esophagus
	heart_atrial_appendage	heart
	artery_tibial	heart
	artery_coronary	heart
	heart_left_ventricle	heart
	artery_aorta	heart
	smallIntestine_terminal_ileum	intestine
	kidney_cortex	kidney
	liver	liver
	lung	lung
	muscle_skeletal	muscle
	ovary	ovary
	pancreas	pancreas
	pituitary	pituitary
	prostate	prostate
	salivary_gland	saliva
	skin_sun_exposed	skin
	skin_not_sun_exposed	skin
	spleen	spleen
	stomach	stomach
	testis	testis
	thyroid	thyroid
	uterus	uterus
	vagina	vagina
