# Supplementary material for: Coordinated alternative splicing decisions via stepwise exon definition
Source: Nucleic Acids Res. 2026 May 19;54(9):gkag464. doi: 10.1093/nar/gkag464 (PMC13183682; doi:10.1093/nar/gkag464)
Supplement: gkag464_Supplemental_Files [file gkag464_supplemental_files.zip › Supplementary Table S2.xlsx]

## Sheet: Tabelle1
Supplementary Table S2. siRNA sequences used for RBP knockdowns (KDs). The table specifies siRNA sequences and their targets (5 RBPs in this study).
Target	Sequence
PRPF6	GAGAAGAUUGGGCAGCUUA [dT] [dT]
HNRNPH1	GGAGCUGGCUUUGAGAGGA [dT] [dT]
SRSF2	AAUCCAGGUCGCGAUCGAA [dT] [dT]
SMU1	GCACGAGAAGGAUGUGAUU [dT] [dT]
PUF60	GCAGAUGAACUCGGUGAUG [dT] [dT]
