# Supplementary material for: Coordinated alternative splicing decisions via stepwise exon definition
Source: Nucleic Acids Res. 2026 May 19;54(9):gkag464. doi: 10.1093/nar/gkag464 (PMC13183682; doi:10.1093/nar/gkag464)
Supplement: gkag464_Supplemental_Files [file gkag464_supplemental_files.zip › Supplementary Table S3.xlsx]

## Sheet: Sheet1
Supplementary Table S3. Best fitted parameter values for one-step and two-step exon definition models. Isoform frequencies of wt and single mutants of RON minigene were used to train one-step and two-step exon definition models (Fig. 2). Parameter values are in log10 scale.
Parameter	One-step value	k1	k2	k3	kret	k4	k5	k6	kspli	kincl	kskip	kdr1	kdr2	s				Two-step value	k1	k2a	k2b	k3	kret	k4	k5a	k5b	k6	kspli	kincl	kskip	kdr1	kdr2	s
i_mut1	-0.398183	-0.257345	0.777799	0.0390775	0.510288	-1	-1	-1	0.420176	-5.9247	-6	-4	-4.06507	-1				-0.398488	-1.89662	0.494404	-1.78796	-1.62552	-3.00947	-1	-1	-1	-1	-2.25868	-5.30357	-6	-4	-4.088	-1
i_mut2	-0.433743	-0.257345	0.777799	0.0390775	0.510288	-1	-1	-1	0.420176	-5.9247	-6	-4	-4.06507	-1				-0.423317	-1.89662	0.494404	-1.78796	-1.62552	-3.00947	-1	-1	-1	-1	-2.25868	-5.30357	-6	-4	-4.088	-1
i_mut3	0.176325	-0.257345	0.777799	0.0390775	0.510288	-1	-1	-1	0.420176	-5.9247	-6	-4	-4.06507	-1				0.245218	-1.89662	0.494404	-1.78796	-1.62552	-3.00947	-1	-1	-1	-1	-2.25868	-5.30357	-6	-4	-4.088	-1
i_mut4	-0.343171	-0.257345	0.777799	0.0390775	0.510288	-1	-1	-1	0.420176	-5.9247	-6	-4	-4.06507	-1				-0.323498	-1.89662	0.494404	-1.78796	-1.62552	-3.00947	-1	-1	-1	-1	-2.25868	-5.30357	-6	-4	-4.088	-1
i_mut5	-0.22777	-0.257345	0.777799	0.0390775	0.510288	-1	-1	-1	0.420176	-5.9247	-6	-4	-4.06507	-1				-0.195025	-1.89662	0.494404	-1.78796	-1.62552	-3.00947	-1	-1	-1	-1	-2.25868	-5.30357	-6	-4	-4.088	-1
i_mut6	-0.223138	-0.257345	0.777799	0.0390775	0.510288	-1	-1	-1	0.420176	-5.9247	-6	-4	-4.06507	-1				-0.161562	-1.89662	0.494404	-1.78796	-1.62552	-3.00947	-1	-1	-1	-1	-2.25868	-5.30357	-6	-4	-4.088	-1
i_mut7	-0.0530324	-0.257345	0.777799	0.0390775	0.510288	-1	-1	-1	0.420176	-5.9247	-6	-4	-4.06507	-1				-0.0586369	-1.89662	0.494404	-1.78796	-1.62552	-3.00947	-1	-1	-1	-1	-2.25868	-5.30357	-6	-4	-4.088	-1
i_mut8	0.159378	-0.257345	0.777799	0.0390775	0.510288	-1	-1	-1	0.420176	-5.9247	-6	-4	-4.06507	-1				0.169598	-1.89662	0.494404	-1.78796	-1.62552	-3.00947	-1	-1	-1	-1	-2.25868	-5.30357	-6	-4	-4.088	-1
i_mut9	-0.0234503	-0.257345	0.777799	0.0390775	0.510288	-1	-1	-1	0.420176	-5.9247	-6	-4	-4.06507	-1				0.0323527	-1.89662	0.494404	-1.78796	-1.62552	-3.00947	-1	-1	-1	-1	-2.25868	-5.30357	-6	-4	-4.088	-1
i_mut10	0.0512603	-0.257345	0.777799	0.0390775	0.510288	-1	-1	-1	0.420176	-5.9247	-6	-4	-4.06507	-1				0.0780212	-1.89662	0.494404	-1.78796	-1.62552	-3.00947	-1	-1	-1	-1	-2.25868	-5.30357	-6	-4	-4.088	-1
i_mut11	0.191612	-0.257345	0.777799	0.0390775	0.510288	-1	-1	-1	0.420176	-5.9247	-6	-4	-4.06507	-1				0.255521	-1.89662	0.494404	-1.78796	-1.62552	-3.00947	-1	-1	-1	-1	-2.25868	-5.30357	-6	-4	-4.088	-1
i_mut12	0.0648709	-0.257345	0.777799	0.0390775	0.510288	-1	-1	-1	0.420176	-5.9247	-6	-4	-4.06507	-1				0.0681339	-1.89662	0.494404	-1.78796	-1.62552	-3.00947	-1	-1	-1	-1	-2.25868	-5.30357	-6	-4	-4.088	-1
i_mut13	0.16419	-0.257345	0.777799	0.0390775	0.510288	-1	-1	-1	0.420176	-5.9247	-6	-4	-4.06507	-1				0.217587	-1.89662	0.494404	-1.78796	-1.62552	-3.00947	-1	-1	-1	-1	-2.25868	-5.30357	-6	-4	-4.088	-1
i_mut14	-0.0998872	-0.257345	0.777799	0.0390775	0.510288	-1	-1	-1	0.420176	-5.9247	-6	-4	-4.06507	-1				-0.0512223	-1.89662	0.494404	-1.78796	-1.62552	-3.00947	-1	-1	-1	-1	-2.25868	-5.30357	-6	-4	-4.088	-1
i_mut15	-0.215569	-0.257345	0.777799	0.0390775	0.510288	-1	-1	-1	0.420176	-5.9247	-6	-4	-4.06507	-1				-0.179266	-1.89662	0.494404	-1.78796	-1.62552	-3.00947	-1	-1	-1	-1	-2.25868	-5.30357	-6	-4	-4.088	-1
i_mut16	0.45282	-0.257345	0.777799	0.0390775	0.510288	-1	-1	-1	0.420176	-5.9247	-6	-4	-4.06507	-1				0.61742	-1.89662	0.494404	-1.78796	-1.62552	-3.00947	-1	-1	-1	-1	-2.25868	-5.30357	-6	-4	-4.088	-1
i_mut17	0.422802	-0.257345	0.777799	0.0390775	0.510288	-1	-1	-1	0.420176	-5.9247	-6	-4	-4.06507	-1				0.469465	-1.89662	0.494404	-1.78796	-1.62552	-3.00947	-1	-1	-1	-1	-2.25868	-5.30357	-6	-4	-4.088	-1
i_mut18	0.235995	-0.257345	0.777799	0.0390775	0.510288	-1	-1	-1	0.420176	-5.9247	-6	-4	-4.06507	-1				0.216358	-1.89662	0.494404	-1.78796	-1.62552	-3.00947	-1	-1	-1	-1	-2.25868	-5.30357	-6	-4	-4.088	-1
i_mut19	-0.0211595	-0.257345	0.777799	0.0390775	0.510288	-1	-1	-1	0.420176	-5.9247	-6	-4	-4.06507	-1				0.0320611	-1.89662	0.494404	-1.78796	-1.62552	-3.00947	-1	-1	-1	-1	-2.25868	-5.30357	-6	-4	-4.088	-1
i_mut20	0.202047	-0.257345	0.777799	0.0390775	0.510288	-1	-1	-1	0.420176	-5.9247	-6	-4	-4.06507	-1				0.266494	-1.89662	0.494404	-1.78796	-1.62552	-3.00947	-1	-1	-1	-1	-2.25868	-5.30357	-6	-4	-4.088	-1
i_mut21	0.383496	-0.257345	0.777799	0.0390775	0.510288	-1	-1	-1	0.420176	-5.9247	-6	-4	-4.06507	-1				0.375197	-1.89662	0.494404	-1.78796	-1.62552	-3.00947	-1	-1	-1	-1	-2.25868	-5.30357	-6	-4	-4.088	-1
i_mut22	0.142487	-0.257345	0.777799	0.0390775	0.510288	-1	-1	-1	0.420176	-5.9247	-6	-4	-4.06507	-1				0.201789	-1.89662	0.494404	-1.78796	-1.62552	-3.00947	-1	-1	-1	-1	-2.25868	-5.30357	-6	-4	-4.088	-1
i_mut23	0.190733	-0.257345	0.777799	0.0390775	0.510288	-1	-1	-1	0.420176	-5.9247	-6	-4	-4.06507	-1				0.282897	-1.89662	0.494404	-1.78796	-1.62552	-3.00947	-1	-1	-1	-1	-2.25868	-5.30357	-6	-4	-4.088	-1
i_mut24	-0.761317	-0.257345	0.777799	0.0390775	0.510288	-1	-1	-1	0.420176	-5.9247	-6	-4	-4.06507	-1				-0.756821	-1.89662	0.494404	-1.78796	-1.62552	-3.00947	-1	-1	-1	-1	-2.25868	-5.30357	-6	-4	-4.088	-1
i_mut25	0.214562	-0.257345	0.777799	0.0390775	0.510288	-1	-1	-1	0.420176	-5.9247	-6	-4	-4.06507	-1				0.270548	-1.89662	0.494404	-1.78796	-1.62552	-3.00947	-1	-1	-1	-1	-2.25868	-5.30357	-6	-4	-4.088	-1
i_mut26	0.299453	-0.257345	0.777799	0.0390775	0.510288	-1	-1	-1	0.420176	-5.9247	-6	-4	-4.06507	-1				0.240645	-1.89662	0.494404	-1.78796	-1.62552	-3.00947	-1	-1	-1	-1	-2.25868	-5.30357	-6	-4	-4.088	-1
i_mut27	-0.278854	-0.257345	0.777799	0.0390775	0.510288	-1	-1	-1	0.420176	-5.9247	-6	-4	-4.06507	-1				-0.252691	-1.89662	0.494404	-1.78796	-1.62552	-3.00947	-1	-1	-1	-1	-2.25868	-5.30357	-6	-4	-4.088	-1
i_mut28	0.200254	-0.257345	0.777799	0.0390775	0.510288	-1	-1	-1	0.420176	-5.9247	-6	-4	-4.06507	-1				0.256102	-1.89662	0.494404	-1.78796	-1.62552	-3.00947	-1	-1	-1	-1	-2.25868	-5.30357	-6	-4	-4.088	-1
i_mut29	-0.00823806	-0.257345	0.777799	0.0390775	0.510288	-1	-1	-1	0.420176	-5.9247	-6	-4	-4.06507	-1				0.0542866	-1.89662	0.494404	-1.78796	-1.62552	-3.00947	-1	-1	-1	-1	-2.25868	-5.30357	-6	-4	-4.088	-1
i_mut30	-0.299524	-0.257345	0.777799	0.0390775	0.510288	-1	-1	-1	0.420176	-5.9247	-6	-4	-4.06507	-1				-0.245995	-1.89662	0.494404	-1.78796	-1.62552	-3.00947	-1	-1	-1	-1	-2.25868	-5.30357	-6	-4	-4.088	-1
i_mut31	-0.0738308	-0.257345	0.777799	0.0390775	0.510288	-1	-1	-1	0.420176	-5.9247	-6	-4	-4.06507	-1				-0.0774391	-1.89662	0.494404	-1.78796	-1.62552	-3.00947	-1	-1	-1	-1	-2.25868	-5.30357	-6	-4	-4.088	-1
i_mut32	-0.175028	-0.257345	0.777799	0.0390775	0.510288	-1	-1	-1	0.420176	-5.9247	-6	-4	-4.06507	-1				-0.134491	-1.89662	0.494404	-1.78796	-1.62552	-3.00947	-1	-1	-1	-1	-2.25868	-5.30357	-6	-4	-4.088	-1
i_mut33	0.196138	-0.257345	0.777799	0.0390775	0.510288	-1	-1	-1	0.420176	-5.9247	-6	-4	-4.06507	-1				0.243243	-1.89662	0.494404	-1.78796	-1.62552	-3.00947	-1	-1	-1	-1	-2.25868	-5.30357	-6	-4	-4.088	-1
i_mut34	-0.298744	-0.257345	0.777799	0.0390775	0.510288	-1	-1	-1	0.420176	-5.9247	-6	-4	-4.06507	-1				-0.279353	-1.89662	0.494404	-1.78796	-1.62552	-3.00947	-1	-1	-1	-1	-2.25868	-5.30357	-6	-4	-4.088	-1
i_mut35	-0.231074	-0.257345	0.777799	0.0390775	0.510288	-1	-1	-1	0.420176	-5.9247	-6	-4	-4.06507	-1				-0.187401	-1.89662	0.494404	-1.78796	-1.62552	-3.00947	-1	-1	-1	-1	-2.25868	-5.30357	-6	-4	-4.088	-1
i_mut36	-0.351567	-0.257345	0.777799	0.0390775	0.510288	-1	-1	-1	0.420176	-5.9247	-6	-4	-4.06507	-1				-0.354306	-1.89662	0.494404	-1.78796	-1.62552	-3.00947	-1	-1	-1	-1	-2.25868	-5.30357	-6	-4	-4.088	-1
i_mut37	-0.402269	-0.257345	0.777799	0.0390775	0.510288	-1	-1	-1	0.420176	-5.9247	-6	-4	-4.06507	-1				-0.367771	-1.89662	0.494404	-1.78796	-1.62552	-3.00947	-1	-1	-1	-1	-2.25868	-5.30357	-6	-4	-4.088	-1
i_mut38	-0.322041	-0.257345	0.777799	0.0390775	0.510288	-1	-1	-1	0.420176	-5.9247	-6	-4	-4.06507	-1				-0.301376	-1.89662	0.494404	-1.78796	-1.62552	-3.00947	-1	-1	-1	-1	-2.25868	-5.30357	-6	-4	-4.088	-1
i_mut39	-2.00296	-0.257345	0.777799	0.0390775	0.510288	-1	-1	-1	0.420176	-5.9247	-6	-4	-4.06507	-1				-2.07078	-1.89662	0.494404	-1.78796	-1.62552	-3.00947	-1	-1	-1	-1	-2.25868	-5.30357	-6	-4	-4.088	-1
i_mut40	-0.960339	-0.257345	0.777799	0.0390775	0.510288	-1	-1	-1	0.420176	-5.9247	-6	-4	-4.06507	-1				-0.984581	-1.89662	0.494404	-1.78796	-1.62552	-3.00947	-1	-1	-1	-1	-2.25868	-5.30357	-6	-4	-4.088	-1
i_mut41	-2.03479	-0.257345	0.777799	0.0390775	0.510288	-1	-1	-1	0.420176	-5.9247	-6	-4	-4.06507	-1				-2.04073	-1.89662	0.494404	-1.78796	-1.62552	-3.00947	-1	-1	-1	-1	-2.25868	-5.30357	-6	-4	-4.088	-1
i_mut42	-0.574811	-0.257345	0.777799	0.0390775	0.510288	-1	-1	-1	0.420176	-5.9247	-6	-4	-4.06507	-1				-0.554022	-1.89662	0.494404	-1.78796	-1.62552	-3.00947	-1	-1	-1	-1	-2.25868	-5.30357	-6	-4	-4.088	-1
i_mut43	-0.52985	-0.257345	0.777799	0.0390775	0.510288	-1	-1	-1	0.420176	-5.9247	-6	-4	-4.06507	-1				-0.512352	-1.89662	0.494404	-1.78796	-1.62552	-3.00947	-1	-1	-1	-1	-2.25868	-5.30357	-6	-4	-4.088	-1
i_mut44	-0.434224	-0.257345	0.777799	0.0390775	0.510288	-1	-1	-1	0.420176	-5.9247	-6	-4	-4.06507	-1				-0.402216	-1.89662	0.494404	-1.78796	-1.62552	-3.00947	-1	-1	-1	-1	-2.25868	-5.30357	-6	-4	-4.088	-1
i_mut45	-0.334935	-0.257345	0.777799	0.0390775	0.510288	-1	-1	-1	0.420176	-5.9247	-6	-4	-4.06507	-1				-0.289245	-1.89662	0.494404	-1.78796	-1.62552	-3.00947	-1	-1	-1	-1	-2.25868	-5.30357	-6	-4	-4.088	-1
i_mut46	-0.0015148	-0.257345	0.777799	0.0390775	0.510288	-1	-1	-1	0.420176	-5.9247	-6	-4	-4.06507	-1				0.0548577	-1.89662	0.494404	-1.78796	-1.62552	-3.00947	-1	-1	-1	-1	-2.25868	-5.30357	-6	-4	-4.088	-1
i_mut47	-0.860557	-0.257345	0.777799	0.0390775	0.510288	-1	-1	-1	0.420176	-5.9247	-6	-4	-4.06507	-1				-0.837679	-1.89662	0.494404	-1.78796	-1.62552	-3.00947	-1	-1	-1	-1	-2.25868	-5.30357	-6	-4	-4.088	-1
i_mut48	-0.262784	-0.257345	0.777799	0.0390775	0.510288	-1	-1	-1	0.420176	-5.9247	-6	-4	-4.06507	-1				-0.206404	-1.89662	0.494404	-1.78796	-1.62552	-3.00947	-1	-1	-1	-1	-2.25868	-5.30357	-6	-4	-4.088	-1
i_mut49	-0.358213	-0.257345	0.777799	0.0390775	0.510288	-1	-1	-1	0.420176	-5.9247	-6	-4	-4.06507	-1				-0.338067	-1.89662	0.494404	-1.78796	-1.62552	-3.00947	-1	-1	-1	-1	-2.25868	-5.30357	-6	-4	-4.088	-1
i_mut50	-0.23023	-0.257345	0.777799	0.0390775	0.510288	-1	-1	-1	0.420176	-5.9247	-6	-4	-4.06507	-1				-0.186528	-1.89662	0.494404	-1.78796	-1.62552	-3.00947	-1	-1	-1	-1	-2.25868	-5.30357	-6	-4	-4.088	-1
i_mut51	-0.39645	-0.257345	0.777799	0.0390775	0.510288	-1	-1	-1	0.420176	-5.9247	-6	-4	-4.06507	-1				-0.378609	-1.89662	0.494404	-1.78796	-1.62552	-3.00947	-1	-1	-1	-1	-2.25868	-5.30357	-6	-4	-4.088	-1
i_mut52	-0.244785	-0.257345	0.777799	0.0390775	0.510288	-1	-1	-1	0.420176	-5.9247	-6	-4	-4.06507	-1				-0.214757	-1.89662	0.494404	-1.78796	-1.62552	-3.00947	-1	-1	-1	-1	-2.25868	-5.30357	-6	-4	-4.088	-1
i_mut53	-0.336138	-0.257345	0.777799	0.0390775	0.510288	-1	-1	-1	0.420176	-5.9247	-6	-4	-4.06507	-1				-0.313778	-1.89662	0.494404	-1.78796	-1.62552	-3.00947	-1	-1	-1	-1	-2.25868	-5.30357	-6	-4	-4.088	-1
i_mut54	-0.182116	-0.257345	0.777799	0.0390775	0.510288	-1	-1	-1	0.420176	-5.9247	-6	-4	-4.06507	-1				-0.148423	-1.89662	0.494404	-1.78796	-1.62552	-3.00947	-1	-1	-1	-1	-2.25868	-5.30357	-6	-4	-4.088	-1
i_mut55	-0.211281	-0.257345	0.777799	0.0390775	0.510288	-1	-1	-1	0.420176	-5.9247	-6	-4	-4.06507	-1				-0.179681	-1.89662	0.494404	-1.78796	-1.62552	-3.00947	-1	-1	-1	-1	-2.25868	-5.30357	-6	-4	-4.088	-1
i_mut56	-0.136599	-0.257345	0.777799	0.0390775	0.510288	-1	-1	-1	0.420176	-5.9247	-6	-4	-4.06507	-1				-0.0931156	-1.89662	0.494404	-1.78796	-1.62552	-3.00947	-1	-1	-1	-1	-2.25868	-5.30357	-6	-4	-4.088	-1
i_mut57	-0.199673	-0.257345	0.777799	0.0390775	0.510288	-1	-1	-1	0.420176	-5.9247	-6	-4	-4.06507	-1				-0.167681	-1.89662	0.494404	-1.78796	-1.62552	-3.00947	-1	-1	-1	-1	-2.25868	-5.30357	-6	-4	-4.088	-1
i_mut58	-0.00294758	-0.257345	0.777799	0.0390775	0.510288	-1	-1	-1	0.420176	-5.9247	-6	-4	-4.06507	-1				0.0344477	-1.89662	0.494404	-1.78796	-1.62552	-3.00947	-1	-1	-1	-1	-2.25868	-5.30357	-6	-4	-4.088	-1
i_mut59	-0.357733	-0.257345	0.777799	0.0390775	0.510288	-1	-1	-1	0.420176	-5.9247	-6	-4	-4.06507	-1				-0.345353	-1.89662	0.494404	-1.78796	-1.62552	-3.00947	-1	-1	-1	-1	-2.25868	-5.30357	-6	-4	-4.088	-1
i_mut60	-0.285285	-0.257345	0.777799	0.0390775	0.510288	-1	-1	-1	0.420176	-5.9247	-6	-4	-4.06507	-1				-0.258426	-1.89662	0.494404	-1.78796	-1.62552	-3.00947	-1	-1	-1	-1	-2.25868	-5.30357	-6	-4	-4.088	-1
i_mut61	-0.178147	-0.257345	0.777799	0.0390775	0.510288	-1	-1	-1	0.420176	-5.9247	-6	-4	-4.06507	-1				-0.142385	-1.89662	0.494404	-1.78796	-1.62552	-3.00947	-1	-1	-1	-1	-2.25868	-5.30357	-6	-4	-4.088	-1
i_mut62	-0.147549	-0.257345	0.777799	0.0390775	0.510288	-1	-1	-1	0.420176	-5.9247	-6	-4	-4.06507	-1				-0.112749	-1.89662	0.494404	-1.78796	-1.62552	-3.00947	-1	-1	-1	-1	-2.25868	-5.30357	-6	-4	-4.088	-1
f_mut1	-0.247561	-0.257345	0.777799	0.0390775	0.510288	-1	-1	-1	0.420176	-5.9247	-6	-4	-4.06507	-1				-0.217928	-1.89662	0.494404	-1.78796	-1.62552	-3.00947	-1	-1	-1	-1	-2.25868	-5.30357	-6	-4	-4.088	-1
f_mut2	-0.293431	-0.257345	0.777799	0.0390775	0.510288	-1	-1	-1	0.420176	-5.9247	-6	-4	-4.06507	-1				-0.212279	-1.89662	0.494404	-1.78796	-1.62552	-3.00947	-1	-1	-1	-1	-2.25868	-5.30357	-6	-4	-4.088	-1
f_mut3	0.321162	-0.257345	0.777799	0.0390775	0.510288	-1	-1	-1	0.420176	-5.9247	-6	-4	-4.06507	-1				0.261281	-1.89662	0.494404	-1.78796	-1.62552	-3.00947	-1	-1	-1	-1	-2.25868	-5.30357	-6	-4	-4.088	-1
f_mut4	-1.22269	-0.257345	0.777799	0.0390775	0.510288	-1	-1	-1	0.420176	-5.9247	-6	-4	-4.06507	-1				-0.838313	-1.89662	0.494404	-1.78796	-1.62552	-3.00947	-1	-1	-1	-1	-2.25868	-5.30357	-6	-4	-4.088	-1
f_mut5	0.0841428	-0.257345	0.777799	0.0390775	0.510288	-1	-1	-1	0.420176	-5.9247	-6	-4	-4.06507	-1				0.565815	-1.89662	0.494404	-1.78796	-1.62552	-3.00947	-1	-1	-1	-1	-2.25868	-5.30357	-6	-4	-4.088	-1
f_mut6	0.197559	-0.257345	0.777799	0.0390775	0.510288	-1	-1	-1	0.420176	-5.9247	-6	-4	-4.06507	-1				0.298856	-1.89662	0.494404	-1.78796	-1.62552	-3.00947	-1	-1	-1	-1	-2.25868	-5.30357	-6	-4	-4.088	-1
f_mut7	0.257284	-0.257345	0.777799	0.0390775	0.510288	-1	-1	-1	0.420176	-5.9247	-6	-4	-4.06507	-1				0.254312	-1.89662	0.494404	-1.78796	-1.62552	-3.00947	-1	-1	-1	-1	-2.25868	-5.30357	-6	-4	-4.088	-1
f_mut8	0.333391	-0.257345	0.777799	0.0390775	0.510288	-1	-1	-1	0.420176	-5.9247	-6	-4	-4.06507	-1				0.265481	-1.89662	0.494404	-1.78796	-1.62552	-3.00947	-1	-1	-1	-1	-2.25868	-5.30357	-6	-4	-4.088	-1
f_mut9	0.347568	-0.257345	0.777799	0.0390775	0.510288	-1	-1	-1	0.420176	-5.9247	-6	-4	-4.06507	-1				0.306285	-1.89662	0.494404	-1.78796	-1.62552	-3.00947	-1	-1	-1	-1	-2.25868	-5.30357	-6	-4	-4.088	-1
f_mut10	-0.484397	-0.257345	0.777799	0.0390775	0.510288	-1	-1	-1	0.420176	-5.9247	-6	-4	-4.06507	-1				-0.364356	-1.89662	0.494404	-1.78796	-1.62552	-3.00947	-1	-1	-1	-1	-2.25868	-5.30357	-6	-4	-4.088	-1
f_mut11	0.284406	-0.257345	0.777799	0.0390775	0.510288	-1	-1	-1	0.420176	-5.9247	-6	-4	-4.06507	-1				0.22796	-1.89662	0.494404	-1.78796	-1.62552	-3.00947	-1	-1	-1	-1	-2.25868	-5.30357	-6	-4	-4.088	-1
f_mut12	0.429288	-0.257345	0.777799	0.0390775	0.510288	-1	-1	-1	0.420176	-5.9247	-6	-4	-4.06507	-1				0.409469	-1.89662	0.494404	-1.78796	-1.62552	-3.00947	-1	-1	-1	-1	-2.25868	-5.30357	-6	-4	-4.088	-1
f_mut13	0.150214	-0.257345	0.777799	0.0390775	0.510288	-1	-1	-1	0.420176	-5.9247	-6	-4	-4.06507	-1				0.183067	-1.89662	0.494404	-1.78796	-1.62552	-3.00947	-1	-1	-1	-1	-2.25868	-5.30357	-6	-4	-4.088	-1
f_mut14	0.285298	-0.257345	0.777799	0.0390775	0.510288	-1	-1	-1	0.420176	-5.9247	-6	-4	-4.06507	-1				0.225882	-1.89662	0.494404	-1.78796	-1.62552	-3.00947	-1	-1	-1	-1	-2.25868	-5.30357	-6	-4	-4.088	-1
f_mut15	0.313355	-0.257345	0.777799	0.0390775	0.510288	-1	-1	-1	0.420176	-5.9247	-6	-4	-4.06507	-1				0.308387	-1.89662	0.494404	-1.78796	-1.62552	-3.00947	-1	-1	-1	-1	-2.25868	-5.30357	-6	-4	-4.088	-1
f_mut16	0.362765	-0.257345	0.777799	0.0390775	0.510288	-1	-1	-1	0.420176	-5.9247	-6	-4	-4.06507	-1				0.315726	-1.89662	0.494404	-1.78796	-1.62552	-3.00947	-1	-1	-1	-1	-2.25868	-5.30357	-6	-4	-4.088	-1
f_mut17	0.472054	-0.257345	0.777799	0.0390775	0.510288	-1	-1	-1	0.420176	-5.9247	-6	-4	-4.06507	-1				0.443683	-1.89662	0.494404	-1.78796	-1.62552	-3.00947	-1	-1	-1	-1	-2.25868	-5.30357	-6	-4	-4.088	-1
f_mut18	0.257598	-0.257345	0.777799	0.0390775	0.510288	-1	-1	-1	0.420176	-5.9247	-6	-4	-4.06507	-1				0.235834	-1.89662	0.494404	-1.78796	-1.62552	-3.00947	-1	-1	-1	-1	-2.25868	-5.30357	-6	-4	-4.088	-1
f_mut19	-0.220935	-0.257345	0.777799	0.0390775	0.510288	-1	-1	-1	0.420176	-5.9247	-6	-4	-4.06507	-1				-0.199485	-1.89662	0.494404	-1.78796	-1.62552	-3.00947	-1	-1	-1	-1	-2.25868	-5.30357	-6	-4	-4.088	-1
f_mut20	0.144988	-0.257345	0.777799	0.0390775	0.510288	-1	-1	-1	0.420176	-5.9247	-6	-4	-4.06507	-1				0.116894	-1.89662	0.494404	-1.78796	-1.62552	-3.00947	-1	-1	-1	-1	-2.25868	-5.30357	-6	-4	-4.088	-1
f_mut21	0.369149	-0.257345	0.777799	0.0390775	0.510288	-1	-1	-1	0.420176	-5.9247	-6	-4	-4.06507	-1				0.370573	-1.89662	0.494404	-1.78796	-1.62552	-3.00947	-1	-1	-1	-1	-2.25868	-5.30357	-6	-4	-4.088	-1
f_mut22	-0.315903	-0.257345	0.777799	0.0390775	0.510288	-1	-1	-1	0.420176	-5.9247	-6	-4	-4.06507	-1				-0.191963	-1.89662	0.494404	-1.78796	-1.62552	-3.00947	-1	-1	-1	-1	-2.25868	-5.30357	-6	-4	-4.088	-1
f_mut23	-1.79216	-0.257345	0.777799	0.0390775	0.510288	-1	-1	-1	0.420176	-5.9247	-6	-4	-4.06507	-1				-1.05628	-1.89662	0.494404	-1.78796	-1.62552	-3.00947	-1	-1	-1	-1	-2.25868	-5.30357	-6	-4	-4.088	-1
f_mut24	-0.951111	-0.257345	0.777799	0.0390775	0.510288	-1	-1	-1	0.420176	-5.9247	-6	-4	-4.06507	-1				-0.625526	-1.89662	0.494404	-1.78796	-1.62552	-3.00947	-1	-1	-1	-1	-2.25868	-5.30357	-6	-4	-4.088	-1
f_mut25	-0.942129	-0.257345	0.777799	0.0390775	0.510288	-1	-1	-1	0.420176	-5.9247	-6	-4	-4.06507	-1				-0.632575	-1.89662	0.494404	-1.78796	-1.62552	-3.00947	-1	-1	-1	-1	-2.25868	-5.30357	-6	-4	-4.088	-1
f_mut26	-0.534801	-0.257345	0.777799	0.0390775	0.510288	-1	-1	-1	0.420176	-5.9247	-6	-4	-4.06507	-1				-0.393866	-1.89662	0.494404	-1.78796	-1.62552	-3.00947	-1	-1	-1	-1	-2.25868	-5.30357	-6	-4	-4.088	-1
f_mut27	-1.22295	-0.257345	0.777799	0.0390775	0.510288	-1	-1	-1	0.420176	-5.9247	-6	-4	-4.06507	-1				-0.775295	-1.89662	0.494404	-1.78796	-1.62552	-3.00947	-1	-1	-1	-1	-2.25868	-5.30357	-6	-4	-4.088	-1
f_mut28	-0.985451	-0.257345	0.777799	0.0390775	0.510288	-1	-1	-1	0.420176	-5.9247	-6	-4	-4.06507	-1				-0.650847	-1.89662	0.494404	-1.78796	-1.62552	-3.00947	-1	-1	-1	-1	-2.25868	-5.30357	-6	-4	-4.088	-1
f_mut29	-1.46589	-0.257345	0.777799	0.0390775	0.510288	-1	-1	-1	0.420176	-5.9247	-6	-4	-4.06507	-1				-0.89496	-1.89662	0.494404	-1.78796	-1.62552	-3.00947	-1	-1	-1	-1	-2.25868	-5.30357	-6	-4	-4.088	-1
f_mut30	0.414487	-0.257345	0.777799	0.0390775	0.510288	-1	-1	-1	0.420176	-5.9247	-6	-4	-4.06507	-1				0.408402	-1.89662	0.494404	-1.78796	-1.62552	-3.00947	-1	-1	-1	-1	-2.25868	-5.30357	-6	-4	-4.088	-1
f_mut31	-0.398483	-0.257345	0.777799	0.0390775	0.510288	-1	-1	-1	0.420176	-5.9247	-6	-4	-4.06507	-1				-0.273631	-1.89662	0.494404	-1.78796	-1.62552	-3.00947	-1	-1	-1	-1	-2.25868	-5.30357	-6	-4	-4.088	-1
f_mut32	-0.363535	-0.257345	0.777799	0.0390775	0.510288	-1	-1	-1	0.420176	-5.9247	-6	-4	-4.06507	-1				-0.260659	-1.89662	0.494404	-1.78796	-1.62552	-3.00947	-1	-1	-1	-1	-2.25868	-5.30357	-6	-4	-4.088	-1
f_mut33	-0.546486	-0.257345	0.777799	0.0390775	0.510288	-1	-1	-1	0.420176	-5.9247	-6	-4	-4.06507	-1				-0.401316	-1.89662	0.494404	-1.78796	-1.62552	-3.00947	-1	-1	-1	-1	-2.25868	-5.30357	-6	-4	-4.088	-1
f_mut34	0.522932	-0.257345	0.777799	0.0390775	0.510288	-1	-1	-1	0.420176	-5.9247	-6	-4	-4.06507	-1				0.44331	-1.89662	0.494404	-1.78796	-1.62552	-3.00947	-1	-1	-1	-1	-2.25868	-5.30357	-6	-4	-4.088	-1
f_mut35	0.230692	-0.257345	0.777799	0.0390775	0.510288	-1	-1	-1	0.420176	-5.9247	-6	-4	-4.06507	-1				0.199014	-1.89662	0.494404	-1.78796	-1.62552	-3.00947	-1	-1	-1	-1	-2.25868	-5.30357	-6	-4	-4.088	-1
f_mut36	-0.276747	-0.257345	0.777799	0.0390775	0.510288	-1	-1	-1	0.420176	-5.9247	-6	-4	-4.06507	-1				-0.213082	-1.89662	0.494404	-1.78796	-1.62552	-3.00947	-1	-1	-1	-1	-2.25868	-5.30357	-6	-4	-4.088	-1
f_mut37	-1.00448	-0.257345	0.777799	0.0390775	0.510288	-1	-1	-1	0.420176	-5.9247	-6	-4	-4.06507	-1				-0.684395	-1.89662	0.494404	-1.78796	-1.62552	-3.00947	-1	-1	-1	-1	-2.25868	-5.30357	-6	-4	-4.088	-1
f_mut38	-0.866651	-0.257345	0.777799	0.0390775	0.510288	-1	-1	-1	0.420176	-5.9247	-6	-4	-4.06507	-1				-0.589624	-1.89662	0.494404	-1.78796	-1.62552	-3.00947	-1	-1	-1	-1	-2.25868	-5.30357	-6	-4	-4.088	-1
f_mut39	-0.583865	-0.257345	0.777799	0.0390775	0.510288	-1	-1	-1	0.420176	-5.9247	-6	-4	-4.06507	-1				-0.418527	-1.89662	0.494404	-1.78796	-1.62552	-3.00947	-1	-1	-1	-1	-2.25868	-5.30357	-6	-4	-4.088	-1
f_mut40	-0.935681	-0.257345	0.777799	0.0390775	0.510288	-1	-1	-1	0.420176	-5.9247	-6	-4	-4.06507	-1				-0.628077	-1.89662	0.494404	-1.78796	-1.62552	-3.00947	-1	-1	-1	-1	-2.25868	-5.30357	-6	-4	-4.088	-1
f_mut41	-1.47144	-0.257345	0.777799	0.0390775	0.510288	-1	-1	-1	0.420176	-5.9247	-6	-4	-4.06507	-1				-0.93199	-1.89662	0.494404	-1.78796	-1.62552	-3.00947	-1	-1	-1	-1	-2.25868	-5.30357	-6	-4	-4.088	-1
f_mut42	0.295009	-0.257345	0.777799	0.0390775	0.510288	-1	-1	-1	0.420176	-5.9247	-6	-4	-4.06507	-1				0.267116	-1.89662	0.494404	-1.78796	-1.62552	-3.00947	-1	-1	-1	-1	-2.25868	-5.30357	-6	-4	-4.088	-1
f_mut43	-1.19435	-0.257345	0.777799	0.0390775	0.510288	-1	-1	-1	0.420176	-5.9247	-6	-4	-4.06507	-1				-0.774151	-1.89662	0.494404	-1.78796	-1.62552	-3.00947	-1	-1	-1	-1	-2.25868	-5.30357	-6	-4	-4.088	-1
f_mut44	-1.19905	-0.257345	0.777799	0.0390775	0.510288	-1	-1	-1	0.420176	-5.9247	-6	-4	-4.06507	-1				-0.775202	-1.89662	0.494404	-1.78796	-1.62552	-3.00947	-1	-1	-1	-1	-2.25868	-5.30357	-6	-4	-4.088	-1
f_mut45	-1.80868	-0.257345	0.777799	0.0390775	0.510288	-1	-1	-1	0.420176	-5.9247	-6	-4	-4.06507	-1				-2.15933	-1.89662	0.494404	-1.78796	-1.62552	-3.00947	-1	-1	-1	-1	-2.25868	-5.30357	-6	-4	-4.088	-1
f_mut46	-0.465206	-0.257345	0.777799	0.0390775	0.510288	-1	-1	-1	0.420176	-5.9247	-6	-4	-4.06507	-1				-0.33801	-1.89662	0.494404	-1.78796	-1.62552	-3.00947	-1	-1	-1	-1	-2.25868	-5.30357	-6	-4	-4.088	-1
f_mut47	-0.289417	-0.257345	0.777799	0.0390775	0.510288	-1	-1	-1	0.420176	-5.9247	-6	-4	-4.06507	-1				-0.213474	-1.89662	0.494404	-1.78796	-1.62552	-3.00947	-1	-1	-1	-1	-2.25868	-5.30357	-6	-4	-4.088	-1
f_mut48	0.127687	-0.257345	0.777799	0.0390775	0.510288	-1	-1	-1	0.420176	-5.9247	-6	-4	-4.06507	-1				0.174491	-1.89662	0.494404	-1.78796	-1.62552	-3.00947	-1	-1	-1	-1	-2.25868	-5.30357	-6	-4	-4.088	-1
f_mut49	-0.547165	-0.257345	0.777799	0.0390775	0.510288	-1	-1	-1	0.420176	-5.9247	-6	-4	-4.06507	-1				-0.389006	-1.89662	0.494404	-1.78796	-1.62552	-3.00947	-1	-1	-1	-1	-2.25868	-5.30357	-6	-4	-4.088	-1
f_mut50	-2.62459	-0.257345	0.777799	0.0390775	0.510288	-1	-1	-1	0.420176	-5.9247	-6	-4	-4.06507	-1				-1.533	-1.89662	0.494404	-1.78796	-1.62552	-3.00947	-1	-1	-1	-1	-2.25868	-5.30357	-6	-4	-4.088	-1
f_mut51	-2.05514	-0.257345	0.777799	0.0390775	0.510288	-1	-1	-1	0.420176	-5.9247	-6	-4	-4.06507	-1				-1.23103	-1.89662	0.494404	-1.78796	-1.62552	-3.00947	-1	-1	-1	-1	-2.25868	-5.30357	-6	-4	-4.088	-1
f_mut52	-2.54947	-0.257345	0.777799	0.0390775	0.510288	-1	-1	-1	0.420176	-5.9247	-6	-4	-4.06507	-1				-1.50225	-1.89662	0.494404	-1.78796	-1.62552	-3.00947	-1	-1	-1	-1	-2.25868	-5.30357	-6	-4	-4.088	-1
f_mut53	-2.25971	-0.257345	0.777799	0.0390775	0.510288	-1	-1	-1	0.420176	-5.9247	-6	-4	-4.06507	-1				-1.34962	-1.89662	0.494404	-1.78796	-1.62552	-3.00947	-1	-1	-1	-1	-2.25868	-5.30357	-6	-4	-4.088	-1
f_mut54	-2.53381	-0.257345	0.777799	0.0390775	0.510288	-1	-1	-1	0.420176	-5.9247	-6	-4	-4.06507	-1				-1.48576	-1.89662	0.494404	-1.78796	-1.62552	-3.00947	-1	-1	-1	-1	-2.25868	-5.30357	-6	-4	-4.088	-1
f_mut55	-2.18111	-0.257345	0.777799	0.0390775	0.510288	-1	-1	-1	0.420176	-5.9247	-6	-4	-4.06507	-1				-1.33535	-1.89662	0.494404	-1.78796	-1.62552	-3.00947	-1	-1	-1	-1	-2.25868	-5.30357	-6	-4	-4.088	-1
f_mut56	-2.29204	-0.257345	0.777799	0.0390775	0.510288	-1	-1	-1	0.420176	-5.9247	-6	-4	-4.06507	-1				-1.38506	-1.89662	0.494404	-1.78796	-1.62552	-3.00947	-1	-1	-1	-1	-2.25868	-5.30357	-6	-4	-4.088	-1
f_mut57	-2.47708	-0.257345	0.777799	0.0390775	0.510288	-1	-1	-1	0.420176	-5.9247	-6	-4	-4.06507	-1				-1.46093	-1.89662	0.494404	-1.78796	-1.62552	-3.00947	-1	-1	-1	-1	-2.25868	-5.30357	-6	-4	-4.088	-1
f_mut58	-1.64246	-0.257345	0.777799	0.0390775	0.510288	-1	-1	-1	0.420176	-5.9247	-6	-4	-4.06507	-1				-1.01496	-1.89662	0.494404	-1.78796	-1.62552	-3.00947	-1	-1	-1	-1	-2.25868	-5.30357	-6	-4	-4.088	-1
f_mut59	-1.71426	-0.257345	0.777799	0.0390775	0.510288	-1	-1	-1	0.420176	-5.9247	-6	-4	-4.06507	-1				-1.06564	-1.89662	0.494404	-1.78796	-1.62552	-3.00947	-1	-1	-1	-1	-2.25868	-5.30357	-6	-4	-4.088	-1
f_mut60	-1.11551	-0.257345	0.777799	0.0390775	0.510288	-1	-1	-1	0.420176	-5.9247	-6	-4	-4.06507	-1				-0.736737	-1.89662	0.494404	-1.78796	-1.62552	-3.00947	-1	-1	-1	-1	-2.25868	-5.30357	-6	-4	-4.088	-1
f_mut61	-1.33603	-0.257345	0.777799	0.0390775	0.510288	-1	-1	-1	0.420176	-5.9247	-6	-4	-4.06507	-1				-0.885377	-1.89662	0.494404	-1.78796	-1.62552	-3.00947	-1	-1	-1	-1	-2.25868	-5.30357	-6	-4	-4.088	-1
f_mut62	0.31553	-0.257345	0.777799	0.0390775	0.510288	-1	-1	-1	0.420176	-5.9247	-6	-4	-4.06507	-1				0.432379	-1.89662	0.494404	-1.78796	-1.62552	-3.00947	-1	-1	-1	-1	-2.25868	-5.30357	-6	-4	-4.088	-1
f_mut63	0.45374	-0.257345	0.777799	0.0390775	0.510288	-1	-1	-1	0.420176	-5.9247	-6	-4	-4.06507	-1				0.412777	-1.89662	0.494404	-1.78796	-1.62552	-3.00947	-1	-1	-1	-1	-2.25868	-5.30357	-6	-4	-4.088	-1
f_mut64	0.605638	-0.257345	0.777799	0.0390775	0.510288	-1	-1	-1	0.420176	-5.9247	-6	-4	-4.06507	-1				0.537726	-1.89662	0.494404	-1.78796	-1.62552	-3.00947	-1	-1	-1	-1	-2.25868	-5.30357	-6	-4	-4.088	-1
f_mut65	0.324428	-0.257345	0.777799	0.0390775	0.510288	-1	-1	-1	0.420176	-5.9247	-6	-4	-4.06507	-1				0.244296	-1.89662	0.494404	-1.78796	-1.62552	-3.00947	-1	-1	-1	-1	-2.25868	-5.30357	-6	-4	-4.088	-1
f_mut66	0.47897	-0.257345	0.777799	0.0390775	0.510288	-1	-1	-1	0.420176	-5.9247	-6	-4	-4.06507	-1				0.39591	-1.89662	0.494404	-1.78796	-1.62552	-3.00947	-1	-1	-1	-1	-2.25868	-5.30357	-6	-4	-4.088	-1
f_mut67	0.504093	-0.257345	0.777799	0.0390775	0.510288	-1	-1	-1	0.420176	-5.9247	-6	-4	-4.06507	-1				0.407528	-1.89662	0.494404	-1.78796	-1.62552	-3.00947	-1	-1	-1	-1	-2.25868	-5.30357	-6	-4	-4.088	-1
f_mut68	0.565512	-0.257345	0.777799	0.0390775	0.510288	-1	-1	-1	0.420176	-5.9247	-6	-4	-4.06507	-1				0.461558	-1.89662	0.494404	-1.78796	-1.62552	-3.00947	-1	-1	-1	-1	-2.25868	-5.30357	-6	-4	-4.088	-1
f_mut69	0.565865	-0.257345	0.777799	0.0390775	0.510288	-1	-1	-1	0.420176	-5.9247	-6	-4	-4.06507	-1				0.487485	-1.89662	0.494404	-1.78796	-1.62552	-3.00947	-1	-1	-1	-1	-2.25868	-5.30357	-6	-4	-4.088	-1
f_mut70	0.642055	-0.257345	0.777799	0.0390775	0.510288	-1	-1	-1	0.420176	-5.9247	-6	-4	-4.06507	-1				0.540302	-1.89662	0.494404	-1.78796	-1.62552	-3.00947	-1	-1	-1	-1	-2.25868	-5.30357	-6	-4	-4.088	-1
f_mut71	0.698933	-0.257345	0.777799	0.0390775	0.510288	-1	-1	-1	0.420176	-5.9247	-6	-4	-4.06507	-1				0.585522	-1.89662	0.494404	-1.78796	-1.62552	-3.00947	-1	-1	-1	-1	-2.25868	-5.30357	-6	-4	-4.088	-1
f_mut72	-0.772448	-0.257345	0.777799	0.0390775	0.510288	-1	-1	-1	0.420176	-5.9247	-6	-4	-4.06507	-1				-0.541619	-1.89662	0.494404	-1.78796	-1.62552	-3.00947	-1	-1	-1	-1	-2.25868	-5.30357	-6	-4	-4.088	-1
f_mut73	-1.60862	-0.257345	0.777799	0.0390775	0.510288	-1	-1	-1	0.420176	-5.9247	-6	-4	-4.06507	-1				-1.00076	-1.89662	0.494404	-1.78796	-1.62552	-3.00947	-1	-1	-1	-1	-2.25868	-5.30357	-6	-4	-4.088	-1
f_mut74	-0.263929	-0.257345	0.777799	0.0390775	0.510288	-1	-1	-1	0.420176	-5.9247	-6	-4	-4.06507	-1				-0.191864	-1.89662	0.494404	-1.78796	-1.62552	-3.00947	-1	-1	-1	-1	-2.25868	-5.30357	-6	-4	-4.088	-1
f_mut75	-0.341345	-0.257345	0.777799	0.0390775	0.510288	-1	-1	-1	0.420176	-5.9247	-6	-4	-4.06507	-1				-0.239661	-1.89662	0.494404	-1.78796	-1.62552	-3.00947	-1	-1	-1	-1	-2.25868	-5.30357	-6	-4	-4.088	-1
f_mut76	0.416617	-0.257345	0.777799	0.0390775	0.510288	-1	-1	-1	0.420176	-5.9247	-6	-4	-4.06507	-1				0.375422	-1.89662	0.494404	-1.78796	-1.62552	-3.00947	-1	-1	-1	-1	-2.25868	-5.30357	-6	-4	-4.088	-1
f_mut77	0.367398	-0.257345	0.777799	0.0390775	0.510288	-1	-1	-1	0.420176	-5.9247	-6	-4	-4.06507	-1				0.256186	-1.89662	0.494404	-1.78796	-1.62552	-3.00947	-1	-1	-1	-1	-2.25868	-5.30357	-6	-4	-4.088	-1
f_mut78	0.861368	-0.257345	0.777799	0.0390775	0.510288	-1	-1	-1	0.420176	-5.9247	-6	-4	-4.06507	-1				0.655917	-1.89662	0.494404	-1.78796	-1.62552	-3.00947	-1	-1	-1	-1	-2.25868	-5.30357	-6	-4	-4.088	-1
f_mut79	0.501676	-0.257345	0.777799	0.0390775	0.510288	-1	-1	-1	0.420176	-5.9247	-6	-4	-4.06507	-1				0.433295	-1.89662	0.494404	-1.78796	-1.62552	-3.00947	-1	-1	-1	-1	-2.25868	-5.30357	-6	-4	-4.088	-1
f_mut80	0.584369	-0.257345	0.777799	0.0390775	0.510288	-1	-1	-1	0.420176	-5.9247	-6	-4	-4.06507	-1				0.512318	-1.89662	0.494404	-1.78796	-1.62552	-3.00947	-1	-1	-1	-1	-2.25868	-5.30357	-6	-4	-4.088	-1
f_mut81	2.3802	-0.257345	0.777799	0.0390775	0.510288	-1	-1	-1	0.420176	-5.9247	-6	-4	-4.06507	-1				0.798354	-1.89662	0.494404	-1.78796	-1.62552	-3.00947	-1	-1	-1	-1	-2.25868	-5.30357	-6	-4	-4.088	-1
f_mut82	0.805064	-0.257345	0.777799	0.0390775	0.510288	-1	-1	-1	0.420176	-5.9247	-6	-4	-4.06507	-1				0.673779	-1.89662	0.494404	-1.78796	-1.62552	-3.00947	-1	-1	-1	-1	-2.25868	-5.30357	-6	-4	-4.088	-1
f_mut83	-0.483084	-0.257345	0.777799	0.0390775	0.510288	-1	-1	-1	0.420176	-5.9247	-6	-4	-4.06507	-1				-0.34478	-1.89662	0.494404	-1.78796	-1.62552	-3.00947	-1	-1	-1	-1	-2.25868	-5.30357	-6	-4	-4.088	-1
f_mut84	-0.620987	-0.257345	0.777799	0.0390775	0.510288	-1	-1	-1	0.420176	-5.9247	-6	-4	-4.06507	-1				-0.44735	-1.89662	0.494404	-1.78796	-1.62552	-3.00947	-1	-1	-1	-1	-2.25868	-5.30357	-6	-4	-4.088	-1
f_mut85	-0.475543	-0.257345	0.777799	0.0390775	0.510288	-1	-1	-1	0.420176	-5.9247	-6	-4	-4.06507	-1				-0.344651	-1.89662	0.494404	-1.78796	-1.62552	-3.00947	-1	-1	-1	-1	-2.25868	-5.30357	-6	-4	-4.088	-1
f_mut86	-0.270222	-0.257345	0.777799	0.0390775	0.510288	-1	-1	-1	0.420176	-5.9247	-6	-4	-4.06507	-1				-0.192712	-1.89662	0.494404	-1.78796	-1.62552	-3.00947	-1	-1	-1	-1	-2.25868	-5.30357	-6	-4	-4.088	-1
f_mut87	-0.322115	-0.257345	0.777799	0.0390775	0.510288	-1	-1	-1	0.420176	-5.9247	-6	-4	-4.06507	-1				-0.229409	-1.89662	0.494404	-1.78796	-1.62552	-3.00947	-1	-1	-1	-1	-2.25868	-5.30357	-6	-4	-4.088	-1
f_mut88	-0.257376	-0.257345	0.777799	0.0390775	0.510288	-1	-1	-1	0.420176	-5.9247	-6	-4	-4.06507	-1				-0.186035	-1.89662	0.494404	-1.78796	-1.62552	-3.00947	-1	-1	-1	-1	-2.25868	-5.30357	-6	-4	-4.088	-1
f_mut89	-0.334677	-0.257345	0.777799	0.0390775	0.510288	-1	-1	-1	0.420176	-5.9247	-6	-4	-4.06507	-1				-0.225521	-1.89662	0.494404	-1.78796	-1.62552	-3.00947	-1	-1	-1	-1	-2.25868	-5.30357	-6	-4	-4.088	-1
f_mut90	-0.39085	-0.257345	0.777799	0.0390775	0.510288	-1	-1	-1	0.420176	-5.9247	-6	-4	-4.06507	-1				-0.235376	-1.89662	0.494404	-1.78796	-1.62552	-3.00947	-1	-1	-1	-1	-2.25868	-5.30357	-6	-4	-4.088	-1
f_mut91	-0.272949	-0.257345	0.777799	0.0390775	0.510288	-1	-1	-1	0.420176	-5.9247	-6	-4	-4.06507	-1				-0.198805	-1.89662	0.494404	-1.78796	-1.62552	-3.00947	-1	-1	-1	-1	-2.25868	-5.30357	-6	-4	-4.088	-1
f_mut92	0.308563	-0.257345	0.777799	0.0390775	0.510288	-1	-1	-1	0.420176	-5.9247	-6	-4	-4.06507	-1				0.282212	-1.89662	0.494404	-1.78796	-1.62552	-3.00947	-1	-1	-1	-1	-2.25868	-5.30357	-6	-4	-4.088	-1
f_mut93	0.256552	-0.257345	0.777799	0.0390775	0.510288	-1	-1	-1	0.420176	-5.9247	-6	-4	-4.06507	-1				0.206077	-1.89662	0.494404	-1.78796	-1.62552	-3.00947	-1	-1	-1	-1	-2.25868	-5.30357	-6	-4	-4.088	-1
f_mut94	-0.595109	-0.257345	0.777799	0.0390775	0.510288	-1	-1	-1	0.420176	-5.9247	-6	-4	-4.06507	-1				-0.427141	-1.89662	0.494404	-1.78796	-1.62552	-3.00947	-1	-1	-1	-1	-2.25868	-5.30357	-6	-4	-4.088	-1
f_mut95	-1.61955	-0.257345	0.777799	0.0390775	0.510288	-1	-1	-1	0.420176	-5.9247	-6	-4	-4.06507	-1				-1.04996	-1.89662	0.494404	-1.78796	-1.62552	-3.00947	-1	-1	-1	-1	-2.25868	-5.30357	-6	-4	-4.088	-1
f_mut96	-0.209312	-0.257345	0.777799	0.0390775	0.510288	-1	-1	-1	0.420176	-5.9247	-6	-4	-4.06507	-1				-0.175717	-1.89662	0.494404	-1.78796	-1.62552	-3.00947	-1	-1	-1	-1	-2.25868	-5.30357	-6	-4	-4.088	-1
f_mut97	-0.283279	-0.257345	0.777799	0.0390775	0.510288	-1	-1	-1	0.420176	-5.9247	-6	-4	-4.06507	-1				-0.200608	-1.89662	0.494404	-1.78796	-1.62552	-3.00947	-1	-1	-1	-1	-2.25868	-5.30357	-6	-4	-4.088	-1
f_mut98	-0.627928	-0.257345	0.777799	0.0390775	0.510288	-1	-1	-1	0.420176	-5.9247	-6	-4	-4.06507	-1				-0.450964	-1.89662	0.494404	-1.78796	-1.62552	-3.00947	-1	-1	-1	-1	-2.25868	-5.30357	-6	-4	-4.088	-1
f_mut99	-0.274636	-0.257345	0.777799	0.0390775	0.510288	-1	-1	-1	0.420176	-5.9247	-6	-4	-4.06507	-1				-0.199374	-1.89662	0.494404	-1.78796	-1.62552	-3.00947	-1	-1	-1	-1	-2.25868	-5.30357	-6	-4	-4.088	-1
f_mut100	-0.602508	-0.257345	0.777799	0.0390775	0.510288	-1	-1	-1	0.420176	-5.9247	-6	-4	-4.06507	-1				-0.433906	-1.89662	0.494404	-1.78796	-1.62552	-3.00947	-1	-1	-1	-1	-2.25868	-5.30357	-6	-4	-4.088	-1
f_mut101	-0.45726	-0.257345	0.777799	0.0390775	0.510288	-1	-1	-1	0.420176	-5.9247	-6	-4	-4.06507	-1				-0.324066	-1.89662	0.494404	-1.78796	-1.62552	-3.00947	-1	-1	-1	-1	-2.25868	-5.30357	-6	-4	-4.088	-1
f_mut102	-0.347788	-0.257345	0.777799	0.0390775	0.510288	-1	-1	-1	0.420176	-5.9247	-6	-4	-4.06507	-1				-0.235111	-1.89662	0.494404	-1.78796	-1.62552	-3.00947	-1	-1	-1	-1	-2.25868	-5.30357	-6	-4	-4.088	-1
f_mut103	-0.274548	-0.257345	0.777799	0.0390775	0.510288	-1	-1	-1	0.420176	-5.9247	-6	-4	-4.06507	-1				-0.0937907	-1.89662	0.494404	-1.78796	-1.62552	-3.00947	-1	-1	-1	-1	-2.25868	-5.30357	-6	-4	-4.088	-1
f_mut104	0.334237	-0.257345	0.777799	0.0390775	0.510288	-1	-1	-1	0.420176	-5.9247	-6	-4	-4.06507	-1				0.349346	-1.89662	0.494404	-1.78796	-1.62552	-3.00947	-1	-1	-1	-1	-2.25868	-5.30357	-6	-4	-4.088	-1
f_mut105	0.46548	-0.257345	0.777799	0.0390775	0.510288	-1	-1	-1	0.420176	-5.9247	-6	-4	-4.06507	-1				0.457362	-1.89662	0.494404	-1.78796	-1.62552	-3.00947	-1	-1	-1	-1	-2.25868	-5.30357	-6	-4	-4.088	-1
f_mut106	-0.270767	-0.257345	0.777799	0.0390775	0.510288	-1	-1	-1	0.420176	-5.9247	-6	-4	-4.06507	-1				-0.202004	-1.89662	0.494404	-1.78796	-1.62552	-3.00947	-1	-1	-1	-1	-2.25868	-5.30357	-6	-4	-4.088	-1
f_mut107	0.474541	-0.257345	0.777799	0.0390775	0.510288	-1	-1	-1	0.420176	-5.9247	-6	-4	-4.06507	-1				0.407409	-1.89662	0.494404	-1.78796	-1.62552	-3.00947	-1	-1	-1	-1	-2.25868	-5.30357	-6	-4	-4.088	-1
f_mut108	0.303562	-0.257345	0.777799	0.0390775	0.510288	-1	-1	-1	0.420176	-5.9247	-6	-4	-4.06507	-1				0.301499	-1.89662	0.494404	-1.78796	-1.62552	-3.00947	-1	-1	-1	-1	-2.25868	-5.30357	-6	-4	-4.088	-1
f_mut109	-0.386352	-0.257345	0.777799	0.0390775	0.510288	-1	-1	-1	0.420176	-5.9247	-6	-4	-4.06507	-1				-0.265739	-1.89662	0.494404	-1.78796	-1.62552	-3.00947	-1	-1	-1	-1	-2.25868	-5.30357	-6	-4	-4.088	-1
f_mut110	0.455943	-0.257345	0.777799	0.0390775	0.510288	-1	-1	-1	0.420176	-5.9247	-6	-4	-4.06507	-1				0.389875	-1.89662	0.494404	-1.78796	-1.62552	-3.00947	-1	-1	-1	-1	-2.25868	-5.30357	-6	-4	-4.088	-1
f_mut111	0.258695	-0.257345	0.777799	0.0390775	0.510288	-1	-1	-1	0.420176	-5.9247	-6	-4	-4.06507	-1				0.225154	-1.89662	0.494404	-1.78796	-1.62552	-3.00947	-1	-1	-1	-1	-2.25868	-5.30357	-6	-4	-4.088	-1
f_mut112	0.463781	-0.257345	0.777799	0.0390775	0.510288	-1	-1	-1	0.420176	-5.9247	-6	-4	-4.06507	-1				0.368957	-1.89662	0.494404	-1.78796	-1.62552	-3.00947	-1	-1	-1	-1	-2.25868	-5.30357	-6	-4	-4.088	-1
f_mut113	0.542493	-0.257345	0.777799	0.0390775	0.510288	-1	-1	-1	0.420176	-5.9247	-6	-4	-4.06507	-1				0.502538	-1.89662	0.494404	-1.78796	-1.62552	-3.00947	-1	-1	-1	-1	-2.25868	-5.30357	-6	-4	-4.088	-1
f_mut114	0.0438751	-0.257345	0.777799	0.0390775	0.510288	-1	-1	-1	0.420176	-5.9247	-6	-4	-4.06507	-1				-0.0267945	-1.89662	0.494404	-1.78796	-1.62552	-3.00947	-1	-1	-1	-1	-2.25868	-5.30357	-6	-4	-4.088	-1
f_mut115	0.439394	-0.257345	0.777799	0.0390775	0.510288	-1	-1	-1	0.420176	-5.9247	-6	-4	-4.06507	-1				0.379625	-1.89662	0.494404	-1.78796	-1.62552	-3.00947	-1	-1	-1	-1	-2.25868	-5.30357	-6	-4	-4.088	-1
f_mut116	0.611851	-0.257345	0.777799	0.0390775	0.510288	-1	-1	-1	0.420176	-5.9247	-6	-4	-4.06507	-1				0.5359	-1.89662	0.494404	-1.78796	-1.62552	-3.00947	-1	-1	-1	-1	-2.25868	-5.30357	-6	-4	-4.088	-1
f_mut117	0.47697	-0.257345	0.777799	0.0390775	0.510288	-1	-1	-1	0.420176	-5.9247	-6	-4	-4.06507	-1				0.357333	-1.89662	0.494404	-1.78796	-1.62552	-3.00947	-1	-1	-1	-1	-2.25868	-5.30357	-6	-4	-4.088	-1
f_mut118	0.308199	-0.257345	0.777799	0.0390775	0.510288	-1	-1	-1	0.420176	-5.9247	-6	-4	-4.06507	-1				0.304132	-1.89662	0.494404	-1.78796	-1.62552	-3.00947	-1	-1	-1	-1	-2.25868	-5.30357	-6	-4	-4.088	-1
f_mut119	0.779833	-0.257345	0.777799	0.0390775	0.510288	-1	-1	-1	0.420176	-5.9247	-6	-4	-4.06507	-1				0.653867	-1.89662	0.494404	-1.78796	-1.62552	-3.00947	-1	-1	-1	-1	-2.25868	-5.30357	-6	-4	-4.088	-1
f_mut120	0.319181	-0.257345	0.777799	0.0390775	0.510288	-1	-1	-1	0.420176	-5.9247	-6	-4	-4.06507	-1				0.266622	-1.89662	0.494404	-1.78796	-1.62552	-3.00947	-1	-1	-1	-1	-2.25868	-5.30357	-6	-4	-4.088	-1
f_mut121	0.305633	-0.257345	0.777799	0.0390775	0.510288	-1	-1	-1	0.420176	-5.9247	-6	-4	-4.06507	-1				0.264897	-1.89662	0.494404	-1.78796	-1.62552	-3.00947	-1	-1	-1	-1	-2.25868	-5.30357	-6	-4	-4.088	-1
f_mut122	-0.913061	-0.257345	0.777799	0.0390775	0.510288	-1	-1	-1	0.420176	-5.9247	-6	-4	-4.06507	-1				-0.637482	-1.89662	0.494404	-1.78796	-1.62552	-3.00947	-1	-1	-1	-1	-2.25868	-5.30357	-6	-4	-4.088	-1
f_mut123	-0.884744	-0.257345	0.777799	0.0390775	0.510288	-1	-1	-1	0.420176	-5.9247	-6	-4	-4.06507	-1				-0.611662	-1.89662	0.494404	-1.78796	-1.62552	-3.00947	-1	-1	-1	-1	-2.25868	-5.30357	-6	-4	-4.088	-1
f_mut124	-0.944197	-0.257345	0.777799	0.0390775	0.510288	-1	-1	-1	0.420176	-5.9247	-6	-4	-4.06507	-1				-0.642918	-1.89662	0.494404	-1.78796	-1.62552	-3.00947	-1	-1	-1	-1	-2.25868	-5.30357	-6	-4	-4.088	-1
f_mut125	-0.262275	-0.257345	0.777799	0.0390775	0.510288	-1	-1	-1	0.420176	-5.9247	-6	-4	-4.06507	-1				-0.146748	-1.89662	0.494404	-1.78796	-1.62552	-3.00947	-1	-1	-1	-1	-2.25868	-5.30357	-6	-4	-4.088	-1
f_mut126	-0.999601	-0.257345	0.777799	0.0390775	0.510288	-1	-1	-1	0.420176	-5.9247	-6	-4	-4.06507	-1				-0.687039	-1.89662	0.494404	-1.78796	-1.62552	-3.00947	-1	-1	-1	-1	-2.25868	-5.30357	-6	-4	-4.088	-1
f_mut127	-0.322156	-0.257345	0.777799	0.0390775	0.510288	-1	-1	-1	0.420176	-5.9247	-6	-4	-4.06507	-1				-0.231018	-1.89662	0.494404	-1.78796	-1.62552	-3.00947	-1	-1	-1	-1	-2.25868	-5.30357	-6	-4	-4.088	-1
f_mut128	-1.10302	-0.257345	0.777799	0.0390775	0.510288	-1	-1	-1	0.420176	-5.9247	-6	-4	-4.06507	-1				-0.739344	-1.89662	0.494404	-1.78796	-1.62552	-3.00947	-1	-1	-1	-1	-2.25868	-5.30357	-6	-4	-4.088	-1
f_mut129	-0.444908	-0.257345	0.777799	0.0390775	0.510288	-1	-1	-1	0.420176	-5.9247	-6	-4	-4.06507	-1				-0.317144	-1.89662	0.494404	-1.78796	-1.62552	-3.00947	-1	-1	-1	-1	-2.25868	-5.30357	-6	-4	-4.088	-1
f_mut130	-0.295532	-0.257345	0.777799	0.0390775	0.510288	-1	-1	-1	0.420176	-5.9247	-6	-4	-4.06507	-1				-0.200755	-1.89662	0.494404	-1.78796	-1.62552	-3.00947	-1	-1	-1	-1	-2.25868	-5.30357	-6	-4	-4.088	-1
f_mut131	-0.339656	-0.257345	0.777799	0.0390775	0.510288	-1	-1	-1	0.420176	-5.9247	-6	-4	-4.06507	-1				-0.216821	-1.89662	0.494404	-1.78796	-1.62552	-3.00947	-1	-1	-1	-1	-2.25868	-5.30357	-6	-4	-4.088	-1
f_mut132	-0.9345	-0.257345	0.777799	0.0390775	0.510288	-1	-1	-1	0.420176	-5.9247	-6	-4	-4.06507	-1				-0.640878	-1.89662	0.494404	-1.78796	-1.62552	-3.00947	-1	-1	-1	-1	-2.25868	-5.30357	-6	-4	-4.088	-1
f_mut133	-0.39664	-0.257345	0.777799	0.0390775	0.510288	-1	-1	-1	0.420176	-5.9247	-6	-4	-4.06507	-1				-0.295193	-1.89662	0.494404	-1.78796	-1.62552	-3.00947	-1	-1	-1	-1	-2.25868	-5.30357	-6	-4	-4.088	-1
f_mut134	-0.406398	-0.257345	0.777799	0.0390775	0.510288	-1	-1	-1	0.420176	-5.9247	-6	-4	-4.06507	-1				-0.263662	-1.89662	0.494404	-1.78796	-1.62552	-3.00947	-1	-1	-1	-1	-2.25868	-5.30357	-6	-4	-4.088	-1
f_mut135	-0.455025	-0.257345	0.777799	0.0390775	0.510288	-1	-1	-1	0.420176	-5.9247	-6	-4	-4.06507	-1				-0.327377	-1.89662	0.494404	-1.78796	-1.62552	-3.00947	-1	-1	-1	-1	-2.25868	-5.30357	-6	-4	-4.088	-1
f_mut136	-0.439082	-0.257345	0.777799	0.0390775	0.510288	-1	-1	-1	0.420176	-5.9247	-6	-4	-4.06507	-1				-0.307742	-1.89662	0.494404	-1.78796	-1.62552	-3.00947	-1	-1	-1	-1	-2.25868	-5.30357	-6	-4	-4.088	-1
f_mut137	0.235218	-0.257345	0.777799	0.0390775	0.510288	-1	-1	-1	0.420176	-5.9247	-6	-4	-4.06507	-1				0.212544	-1.89662	0.494404	-1.78796	-1.62552	-3.00947	-1	-1	-1	-1	-2.25868	-5.30357	-6	-4	-4.088	-1
f_mut138	0.189017	-0.257345	0.777799	0.0390775	0.510288	-1	-1	-1	0.420176	-5.9247	-6	-4	-4.06507	-1				0.161993	-1.89662	0.494404	-1.78796	-1.62552	-3.00947	-1	-1	-1	-1	-2.25868	-5.30357	-6	-4	-4.088	-1
f_mut139	1.59223	-0.257345	0.777799	0.0390775	0.510288	-1	-1	-1	0.420176	-5.9247	-6	-4	-4.06507	-1				0.93437	-1.89662	0.494404	-1.78796	-1.62552	-3.00947	-1	-1	-1	-1	-2.25868	-5.30357	-6	-4	-4.088	-1
f_mut140	-0.433152	-0.257345	0.777799	0.0390775	0.510288	-1	-1	-1	0.420176	-5.9247	-6	-4	-4.06507	-1				-0.326098	-1.89662	0.494404	-1.78796	-1.62552	-3.00947	-1	-1	-1	-1	-2.25868	-5.30357	-6	-4	-4.088	-1
f_mut141	0.587762	-0.257345	0.777799	0.0390775	0.510288	-1	-1	-1	0.420176	-5.9247	-6	-4	-4.06507	-1				0.483578	-1.89662	0.494404	-1.78796	-1.62552	-3.00947	-1	-1	-1	-1	-2.25868	-5.30357	-6	-4	-4.088	-1
f_mut142	-0.269859	-0.257345	0.777799	0.0390775	0.510288	-1	-1	-1	0.420176	-5.9247	-6	-4	-4.06507	-1				-0.246915	-1.89662	0.494404	-1.78796	-1.62552	-3.00947	-1	-1	-1	-1	-2.25868	-5.30357	-6	-4	-4.088	-1
f_mut143	1.0834	-0.257345	0.777799	0.0390775	0.510288	-1	-1	-1	0.420176	-5.9247	-6	-4	-4.06507	-1				0.756299	-1.89662	0.494404	-1.78796	-1.62552	-3.00947	-1	-1	-1	-1	-2.25868	-5.30357	-6	-4	-4.088	-1
f_mut144	0.430294	-0.257345	0.777799	0.0390775	0.510288	-1	-1	-1	0.420176	-5.9247	-6	-4	-4.06507	-1				0.366655	-1.89662	0.494404	-1.78796	-1.62552	-3.00947	-1	-1	-1	-1	-2.25868	-5.30357	-6	-4	-4.088	-1
f_mut145	0.414551	-0.257345	0.777799	0.0390775	0.510288	-1	-1	-1	0.420176	-5.9247	-6	-4	-4.06507	-1				0.391941	-1.89662	0.494404	-1.78796	-1.62552	-3.00947	-1	-1	-1	-1	-2.25868	-5.30357	-6	-4	-4.088	-1
f_mut146	0.460756	-0.257345	0.777799	0.0390775	0.510288	-1	-1	-1	0.420176	-5.9247	-6	-4	-4.06507	-1				0.453392	-1.89662	0.494404	-1.78796	-1.62552	-3.00947	-1	-1	-1	-1	-2.25868	-5.30357	-6	-4	-4.088	-1
f_mut147	0.518803	-0.257345	0.777799	0.0390775	0.510288	-1	-1	-1	0.420176	-5.9247	-6	-4	-4.06507	-1				0.442567	-1.89662	0.494404	-1.78796	-1.62552	-3.00947	-1	-1	-1	-1	-2.25868	-5.30357	-6	-4	-4.088	-1
f_mut148	-0.189973	-0.257345	0.777799	0.0390775	0.510288	-1	-1	-1	0.420176	-5.9247	-6	-4	-4.06507	-1				-0.158948	-1.89662	0.494404	-1.78796	-1.62552	-3.00947	-1	-1	-1	-1	-2.25868	-5.30357	-6	-4	-4.088	-1
f_mut149	0.273612	-0.257345	0.777799	0.0390775	0.510288	-1	-1	-1	0.420176	-5.9247	-6	-4	-4.06507	-1				0.249581	-1.89662	0.494404	-1.78796	-1.62552	-3.00947	-1	-1	-1	-1	-2.25868	-5.30357	-6	-4	-4.088	-1
f_mut150	-1.31198	-0.257345	0.777799	0.0390775	0.510288	-1	-1	-1	0.420176	-5.9247	-6	-4	-4.06507	-1				-0.850166	-1.89662	0.494404	-1.78796	-1.62552	-3.00947	-1	-1	-1	-1	-2.25868	-5.30357	-6	-4	-4.088	-1
f_mut151	-0.347992	-0.257345	0.777799	0.0390775	0.510288	-1	-1	-1	0.420176	-5.9247	-6	-4	-4.06507	-1				-0.258504	-1.89662	0.494404	-1.78796	-1.62552	-3.00947	-1	-1	-1	-1	-2.25868	-5.30357	-6	-4	-4.088	-1
f_mut152	-0.38712	-0.257345	0.777799	0.0390775	0.510288	-1	-1	-1	0.420176	-5.9247	-6	-4	-4.06507	-1				-0.285497	-1.89662	0.494404	-1.78796	-1.62552	-3.00947	-1	-1	-1	-1	-2.25868	-5.30357	-6	-4	-4.088	-1
f_mut153	-1.40024	-0.257345	0.777799	0.0390775	0.510288	-1	-1	-1	0.420176	-5.9247	-6	-4	-4.06507	-1				-0.921957	-1.89662	0.494404	-1.78796	-1.62552	-3.00947	-1	-1	-1	-1	-2.25868	-5.30357	-6	-4	-4.088	-1
f_mut154	-0.690015	-0.257345	0.777799	0.0390775	0.510288	-1	-1	-1	0.420176	-5.9247	-6	-4	-4.06507	-1				-0.504559	-1.89662	0.494404	-1.78796	-1.62552	-3.00947	-1	-1	-1	-1	-2.25868	-5.30357	-6	-4	-4.088	-1
f_mut155	-0.518065	-0.257345	0.777799	0.0390775	0.510288	-1	-1	-1	0.420176	-5.9247	-6	-4	-4.06507	-1				-0.377901	-1.89662	0.494404	-1.78796	-1.62552	-3.00947	-1	-1	-1	-1	-2.25868	-5.30357	-6	-4	-4.088	-1
f_mut156	-1.57988	-0.257345	0.777799	0.0390775	0.510288	-1	-1	-1	0.420176	-5.9247	-6	-4	-4.06507	-1				-1.00843	-1.89662	0.494404	-1.78796	-1.62552	-3.00947	-1	-1	-1	-1	-2.25868	-5.30357	-6	-4	-4.088	-1
f_mut157	-0.401737	-0.257345	0.777799	0.0390775	0.510288	-1	-1	-1	0.420176	-5.9247	-6	-4	-4.06507	-1				-0.28613	-1.89662	0.494404	-1.78796	-1.62552	-3.00947	-1	-1	-1	-1	-2.25868	-5.30357	-6	-4	-4.088	-1
f_mut158	-0.727487	-0.257345	0.777799	0.0390775	0.510288	-1	-1	-1	0.420176	-5.9247	-6	-4	-4.06507	-1				-0.530403	-1.89662	0.494404	-1.78796	-1.62552	-3.00947	-1	-1	-1	-1	-2.25868	-5.30357	-6	-4	-4.088	-1
f_mut159	-0.308246	-0.257345	0.777799	0.0390775	0.510288	-1	-1	-1	0.420176	-5.9247	-6	-4	-4.06507	-1				-0.210757	-1.89662	0.494404	-1.78796	-1.62552	-3.00947	-1	-1	-1	-1	-2.25868	-5.30357	-6	-4	-4.088	-1
f_mut160	-0.366266	-0.257345	0.777799	0.0390775	0.510288	-1	-1	-1	0.420176	-5.9247	-6	-4	-4.06507	-1				-0.288782	-1.89662	0.494404	-1.78796	-1.62552	-3.00947	-1	-1	-1	-1	-2.25868	-5.30357	-6	-4	-4.088	-1
f_mut161	-0.469739	-0.257345	0.777799	0.0390775	0.510288	-1	-1	-1	0.420176	-5.9247	-6	-4	-4.06507	-1				-0.335383	-1.89662	0.494404	-1.78796	-1.62552	-3.00947	-1	-1	-1	-1	-2.25868	-5.30357	-6	-4	-4.088	-1
f_mut162	-0.330678	-0.257345	0.777799	0.0390775	0.510288	-1	-1	-1	0.420176	-5.9247	-6	-4	-4.06507	-1				-0.231986	-1.89662	0.494404	-1.78796	-1.62552	-3.00947	-1	-1	-1	-1	-2.25868	-5.30357	-6	-4	-4.088	-1
f_mut163	-0.31429	-0.257345	0.777799	0.0390775	0.510288	-1	-1	-1	0.420176	-5.9247	-6	-4	-4.06507	-1				-0.222216	-1.89662	0.494404	-1.78796	-1.62552	-3.00947	-1	-1	-1	-1	-2.25868	-5.30357	-6	-4	-4.088	-1
f_mut164	-0.475679	-0.257345	0.777799	0.0390775	0.510288	-1	-1	-1	0.420176	-5.9247	-6	-4	-4.06507	-1				-0.362261	-1.89662	0.494404	-1.78796	-1.62552	-3.00947	-1	-1	-1	-1	-2.25868	-5.30357	-6	-4	-4.088	-1
f_mut165	-0.475992	-0.257345	0.777799	0.0390775	0.510288	-1	-1	-1	0.420176	-5.9247	-6	-4	-4.06507	-1				-0.351665	-1.89662	0.494404	-1.78796	-1.62552	-3.00947	-1	-1	-1	-1	-2.25868	-5.30357	-6	-4	-4.088	-1
f_mut166	-0.234768	-0.257345	0.777799	0.0390775	0.510288	-1	-1	-1	0.420176	-5.9247	-6	-4	-4.06507	-1				-0.120057	-1.89662	0.494404	-1.78796	-1.62552	-3.00947	-1	-1	-1	-1	-2.25868	-5.30357	-6	-4	-4.088	-1
f_mut167	-0.304412	-0.257345	0.777799	0.0390775	0.510288	-1	-1	-1	0.420176	-5.9247	-6	-4	-4.06507	-1				-0.22097	-1.89662	0.494404	-1.78796	-1.62552	-3.00947	-1	-1	-1	-1	-2.25868	-5.30357	-6	-4	-4.088	-1
f_mut168	-0.297438	-0.257345	0.777799	0.0390775	0.510288	-1	-1	-1	0.420176	-5.9247	-6	-4	-4.06507	-1				-0.193761	-1.89662	0.494404	-1.78796	-1.62552	-3.00947	-1	-1	-1	-1	-2.25868	-5.30357	-6	-4	-4.088	-1
f_mut169	-0.326897	-0.257345	0.777799	0.0390775	0.510288	-1	-1	-1	0.420176	-5.9247	-6	-4	-4.06507	-1				-0.239769	-1.89662	0.494404	-1.78796	-1.62552	-3.00947	-1	-1	-1	-1	-2.25868	-5.30357	-6	-4	-4.088	-1
f_mut170	-0.66954	-0.257345	0.777799	0.0390775	0.510288	-1	-1	-1	0.420176	-5.9247	-6	-4	-4.06507	-1				-0.478304	-1.89662	0.494404	-1.78796	-1.62552	-3.00947	-1	-1	-1	-1	-2.25868	-5.30357	-6	-4	-4.088	-1
f_mut171	-0.81653	-0.257345	0.777799	0.0390775	0.510288	-1	-1	-1	0.420176	-5.9247	-6	-4	-4.06507	-1				-0.560081	-1.89662	0.494404	-1.78796	-1.62552	-3.00947	-1	-1	-1	-1	-2.25868	-5.30357	-6	-4	-4.088	-1
f_mut172	-0.392158	-0.257345	0.777799	0.0390775	0.510288	-1	-1	-1	0.420176	-5.9247	-6	-4	-4.06507	-1				-0.287399	-1.89662	0.494404	-1.78796	-1.62552	-3.00947	-1	-1	-1	-1	-2.25868	-5.30357	-6	-4	-4.088	-1
f_mut173	-0.279324	-0.257345	0.777799	0.0390775	0.510288	-1	-1	-1	0.420176	-5.9247	-6	-4	-4.06507	-1				-0.21004	-1.89662	0.494404	-1.78796	-1.62552	-3.00947	-1	-1	-1	-1	-2.25868	-5.30357	-6	-4	-4.088	-1
f_mut174	-0.324409	-0.257345	0.777799	0.0390775	0.510288	-1	-1	-1	0.420176	-5.9247	-6	-4	-4.06507	-1				-0.231083	-1.89662	0.494404	-1.78796	-1.62552	-3.00947	-1	-1	-1	-1	-2.25868	-5.30357	-6	-4	-4.088	-1
f_mut175	-0.468383	-0.257345	0.777799	0.0390775	0.510288	-1	-1	-1	0.420176	-5.9247	-6	-4	-4.06507	-1				-0.307296	-1.89662	0.494404	-1.78796	-1.62552	-3.00947	-1	-1	-1	-1	-2.25868	-5.30357	-6	-4	-4.088	-1
f_mut176	0.175343	-0.257345	0.777799	0.0390775	0.510288	-1	-1	-1	0.420176	-5.9247	-6	-4	-4.06507	-1				0.179348	-1.89662	0.494404	-1.78796	-1.62552	-3.00947	-1	-1	-1	-1	-2.25868	-5.30357	-6	-4	-4.088	-1
f_mut177	0.277882	-0.257345	0.777799	0.0390775	0.510288	-1	-1	-1	0.420176	-5.9247	-6	-4	-4.06507	-1				0.207568	-1.89662	0.494404	-1.78796	-1.62552	-3.00947	-1	-1	-1	-1	-2.25868	-5.30357	-6	-4	-4.088	-1
f_mut178	0.291154	-0.257345	0.777799	0.0390775	0.510288	-1	-1	-1	0.420176	-5.9247	-6	-4	-4.06507	-1				0.218708	-1.89662	0.494404	-1.78796	-1.62552	-3.00947	-1	-1	-1	-1	-2.25868	-5.30357	-6	-4	-4.088	-1
f_mut179	0.559066	-0.257345	0.777799	0.0390775	0.510288	-1	-1	-1	0.420176	-5.9247	-6	-4	-4.06507	-1				0.477383	-1.89662	0.494404	-1.78796	-1.62552	-3.00947	-1	-1	-1	-1	-2.25868	-5.30357	-6	-4	-4.088	-1
f_mut180	0.274363	-0.257345	0.777799	0.0390775	0.510288	-1	-1	-1	0.420176	-5.9247	-6	-4	-4.06507	-1				0.396772	-1.89662	0.494404	-1.78796	-1.62552	-3.00947	-1	-1	-1	-1	-2.25868	-5.30357	-6	-4	-4.088	-1
f_mut181	0.390354	-0.257345	0.777799	0.0390775	0.510288	-1	-1	-1	0.420176	-5.9247	-6	-4	-4.06507	-1				0.341908	-1.89662	0.494404	-1.78796	-1.62552	-3.00947	-1	-1	-1	-1	-2.25868	-5.30357	-6	-4	-4.088	-1
f_mut182	0.324751	-0.257345	0.777799	0.0390775	0.510288	-1	-1	-1	0.420176	-5.9247	-6	-4	-4.06507	-1				0.236263	-1.89662	0.494404	-1.78796	-1.62552	-3.00947	-1	-1	-1	-1	-2.25868	-5.30357	-6	-4	-4.088	-1
f_mut183	-0.522284	-0.257345	0.777799	0.0390775	0.510288	-1	-1	-1	0.420176	-5.9247	-6	-4	-4.06507	-1				-0.372177	-1.89662	0.494404	-1.78796	-1.62552	-3.00947	-1	-1	-1	-1	-2.25868	-5.30357	-6	-4	-4.088	-1
f_mut184	-0.494326	-0.257345	0.777799	0.0390775	0.510288	-1	-1	-1	0.420176	-5.9247	-6	-4	-4.06507	-1				-0.347698	-1.89662	0.494404	-1.78796	-1.62552	-3.00947	-1	-1	-1	-1	-2.25868	-5.30357	-6	-4	-4.088	-1
f_mut185	-0.473718	-0.257345	0.777799	0.0390775	0.510288	-1	-1	-1	0.420176	-5.9247	-6	-4	-4.06507	-1				-0.332717	-1.89662	0.494404	-1.78796	-1.62552	-3.00947	-1	-1	-1	-1	-2.25868	-5.30357	-6	-4	-4.088	-1
f_mut186	-0.430482	-0.257345	0.777799	0.0390775	0.510288	-1	-1	-1	0.420176	-5.9247	-6	-4	-4.06507	-1				-0.310997	-1.89662	0.494404	-1.78796	-1.62552	-3.00947	-1	-1	-1	-1	-2.25868	-5.30357	-6	-4	-4.088	-1
f_mut187	0.440781	-0.257345	0.777799	0.0390775	0.510288	-1	-1	-1	0.420176	-5.9247	-6	-4	-4.06507	-1				0.367043	-1.89662	0.494404	-1.78796	-1.62552	-3.00947	-1	-1	-1	-1	-2.25868	-5.30357	-6	-4	-4.088	-1
f_mut188	0.301487	-0.257345	0.777799	0.0390775	0.510288	-1	-1	-1	0.420176	-5.9247	-6	-4	-4.06507	-1				0.239478	-1.89662	0.494404	-1.78796	-1.62552	-3.00947	-1	-1	-1	-1	-2.25868	-5.30357	-6	-4	-4.088	-1
f_mut189	-0.43808	-0.257345	0.777799	0.0390775	0.510288	-1	-1	-1	0.420176	-5.9247	-6	-4	-4.06507	-1				-0.313431	-1.89662	0.494404	-1.78796	-1.62552	-3.00947	-1	-1	-1	-1	-2.25868	-5.30357	-6	-4	-4.088	-1
f_mut190	-0.382902	-0.257345	0.777799	0.0390775	0.510288	-1	-1	-1	0.420176	-5.9247	-6	-4	-4.06507	-1				-0.257809	-1.89662	0.494404	-1.78796	-1.62552	-3.00947	-1	-1	-1	-1	-2.25868	-5.30357	-6	-4	-4.088	-1
f_mut191	-0.26905	-0.257345	0.777799	0.0390775	0.510288	-1	-1	-1	0.420176	-5.9247	-6	-4	-4.06507	-1				-0.191321	-1.89662	0.494404	-1.78796	-1.62552	-3.00947	-1	-1	-1	-1	-2.25868	-5.30357	-6	-4	-4.088	-1
f_mut192	-0.259528	-0.257345	0.777799	0.0390775	0.510288	-1	-1	-1	0.420176	-5.9247	-6	-4	-4.06507	-1				-0.159067	-1.89662	0.494404	-1.78796	-1.62552	-3.00947	-1	-1	-1	-1	-2.25868	-5.30357	-6	-4	-4.088	-1
f_mut193	-0.423498	-0.257345	0.777799	0.0390775	0.510288	-1	-1	-1	0.420176	-5.9247	-6	-4	-4.06507	-1				-0.295635	-1.89662	0.494404	-1.78796	-1.62552	-3.00947	-1	-1	-1	-1	-2.25868	-5.30357	-6	-4	-4.088	-1
f_mut194	-0.21553	-0.257345	0.777799	0.0390775	0.510288	-1	-1	-1	0.420176	-5.9247	-6	-4	-4.06507	-1				-0.0772331	-1.89662	0.494404	-1.78796	-1.62552	-3.00947	-1	-1	-1	-1	-2.25868	-5.30357	-6	-4	-4.088	-1
f_mut195	0.259983	-0.257345	0.777799	0.0390775	0.510288	-1	-1	-1	0.420176	-5.9247	-6	-4	-4.06507	-1				0.184891	-1.89662	0.494404	-1.78796	-1.62552	-3.00947	-1	-1	-1	-1	-2.25868	-5.30357	-6	-4	-4.088	-1
f_mut196	0.31323	-0.257345	0.777799	0.0390775	0.510288	-1	-1	-1	0.420176	-5.9247	-6	-4	-4.06507	-1				0.294674	-1.89662	0.494404	-1.78796	-1.62552	-3.00947	-1	-1	-1	-1	-2.25868	-5.30357	-6	-4	-4.088	-1
f_mut197	0.286151	-0.257345	0.777799	0.0390775	0.510288	-1	-1	-1	0.420176	-5.9247	-6	-4	-4.06507	-1				0.251881	-1.89662	0.494404	-1.78796	-1.62552	-3.00947	-1	-1	-1	-1	-2.25868	-5.30357	-6	-4	-4.088	-1
f_mut198	0.237564	-0.257345	0.777799	0.0390775	0.510288	-1	-1	-1	0.420176	-5.9247	-6	-4	-4.06507	-1				0.177367	-1.89662	0.494404	-1.78796	-1.62552	-3.00947	-1	-1	-1	-1	-2.25868	-5.30357	-6	-4	-4.088	-1
f_mut199	-0.189015	-0.257345	0.777799	0.0390775	0.510288	-1	-1	-1	0.420176	-5.9247	-6	-4	-4.06507	-1				-0.150809	-1.89662	0.494404	-1.78796	-1.62552	-3.00947	-1	-1	-1	-1	-2.25868	-5.30357	-6	-4	-4.088	-1
f_mut200	0.306888	-0.257345	0.777799	0.0390775	0.510288	-1	-1	-1	0.420176	-5.9247	-6	-4	-4.06507	-1				0.383291	-1.89662	0.494404	-1.78796	-1.62552	-3.00947	-1	-1	-1	-1	-2.25868	-5.30357	-6	-4	-4.088	-1
f_mut201	0.274248	-0.257345	0.777799	0.0390775	0.510288	-1	-1	-1	0.420176	-5.9247	-6	-4	-4.06507	-1				0.21638	-1.89662	0.494404	-1.78796	-1.62552	-3.00947	-1	-1	-1	-1	-2.25868	-5.30357	-6	-4	-4.088	-1
f_mut202	0.245439	-0.257345	0.777799	0.0390775	0.510288	-1	-1	-1	0.420176	-5.9247	-6	-4	-4.06507	-1				0.20493	-1.89662	0.494404	-1.78796	-1.62552	-3.00947	-1	-1	-1	-1	-2.25868	-5.30357	-6	-4	-4.088	-1
f_mut203	-0.307757	-0.257345	0.777799	0.0390775	0.510288	-1	-1	-1	0.420176	-5.9247	-6	-4	-4.06507	-1				-0.220955	-1.89662	0.494404	-1.78796	-1.62552	-3.00947	-1	-1	-1	-1	-2.25868	-5.30357	-6	-4	-4.088	-1
f_mut204	-0.499157	-0.257345	0.777799	0.0390775	0.510288	-1	-1	-1	0.420176	-5.9247	-6	-4	-4.06507	-1				-0.319463	-1.89662	0.494404	-1.78796	-1.62552	-3.00947	-1	-1	-1	-1	-2.25868	-5.30357	-6	-4	-4.088	-1
f_mut205	-0.280479	-0.257345	0.777799	0.0390775	0.510288	-1	-1	-1	0.420176	-5.9247	-6	-4	-4.06507	-1				-0.202912	-1.89662	0.494404	-1.78796	-1.62552	-3.00947	-1	-1	-1	-1	-2.25868	-5.30357	-6	-4	-4.088	-1
f_mut206	-0.742877	-0.257345	0.777799	0.0390775	0.510288	-1	-1	-1	0.420176	-5.9247	-6	-4	-4.06507	-1				-0.536009	-1.89662	0.494404	-1.78796	-1.62552	-3.00947	-1	-1	-1	-1	-2.25868	-5.30357	-6	-4	-4.088	-1
f_mut207	-0.338233	-0.257345	0.777799	0.0390775	0.510288	-1	-1	-1	0.420176	-5.9247	-6	-4	-4.06507	-1				-0.132266	-1.89662	0.494404	-1.78796	-1.62552	-3.00947	-1	-1	-1	-1	-2.25868	-5.30357	-6	-4	-4.088	-1
f_mut208	-0.590121	-0.257345	0.777799	0.0390775	0.510288	-1	-1	-1	0.420176	-5.9247	-6	-4	-4.06507	-1				-0.424117	-1.89662	0.494404	-1.78796	-1.62552	-3.00947	-1	-1	-1	-1	-2.25868	-5.30357	-6	-4	-4.088	-1
f_mut209	-0.336225	-0.257345	0.777799	0.0390775	0.510288	-1	-1	-1	0.420176	-5.9247	-6	-4	-4.06507	-1				-0.22653	-1.89662	0.494404	-1.78796	-1.62552	-3.00947	-1	-1	-1	-1	-2.25868	-5.30357	-6	-4	-4.088	-1
f_mut210	-0.337868	-0.257345	0.777799	0.0390775	0.510288	-1	-1	-1	0.420176	-5.9247	-6	-4	-4.06507	-1				-0.259472	-1.89662	0.494404	-1.78796	-1.62552	-3.00947	-1	-1	-1	-1	-2.25868	-5.30357	-6	-4	-4.088	-1
f_mut211	-0.239415	-0.257345	0.777799	0.0390775	0.510288	-1	-1	-1	0.420176	-5.9247	-6	-4	-4.06507	-1				-0.103816	-1.89662	0.494404	-1.78796	-1.62552	-3.00947	-1	-1	-1	-1	-2.25868	-5.30357	-6	-4	-4.088	-1
f_mut212	-0.69274	-0.257345	0.777799	0.0390775	0.510288	-1	-1	-1	0.420176	-5.9247	-6	-4	-4.06507	-1				-0.523305	-1.89662	0.494404	-1.78796	-1.62552	-3.00947	-1	-1	-1	-1	-2.25868	-5.30357	-6	-4	-4.088	-1
f_mut213	-0.297838	-0.257345	0.777799	0.0390775	0.510288	-1	-1	-1	0.420176	-5.9247	-6	-4	-4.06507	-1				-0.209217	-1.89662	0.494404	-1.78796	-1.62552	-3.00947	-1	-1	-1	-1	-2.25868	-5.30357	-6	-4	-4.088	-1
f_mut214	-0.557594	-0.257345	0.777799	0.0390775	0.510288	-1	-1	-1	0.420176	-5.9247	-6	-4	-4.06507	-1				-0.402165	-1.89662	0.494404	-1.78796	-1.62552	-3.00947	-1	-1	-1	-1	-2.25868	-5.30357	-6	-4	-4.088	-1
f_mut215	-0.512636	-0.257345	0.777799	0.0390775	0.510288	-1	-1	-1	0.420176	-5.9247	-6	-4	-4.06507	-1				-0.361273	-1.89662	0.494404	-1.78796	-1.62552	-3.00947	-1	-1	-1	-1	-2.25868	-5.30357	-6	-4	-4.088	-1
f_mut216	-0.519461	-0.257345	0.777799	0.0390775	0.510288	-1	-1	-1	0.420176	-5.9247	-6	-4	-4.06507	-1				-0.375519	-1.89662	0.494404	-1.78796	-1.62552	-3.00947	-1	-1	-1	-1	-2.25868	-5.30357	-6	-4	-4.088	-1
f_mut217	-0.594233	-0.257345	0.777799	0.0390775	0.510288	-1	-1	-1	0.420176	-5.9247	-6	-4	-4.06507	-1				-0.427884	-1.89662	0.494404	-1.78796	-1.62552	-3.00947	-1	-1	-1	-1	-2.25868	-5.30357	-6	-4	-4.088	-1
f_mut218	-0.30097	-0.257345	0.777799	0.0390775	0.510288	-1	-1	-1	0.420176	-5.9247	-6	-4	-4.06507	-1				-0.212325	-1.89662	0.494404	-1.78796	-1.62552	-3.00947	-1	-1	-1	-1	-2.25868	-5.30357	-6	-4	-4.088	-1
f_mut219	-0.502833	-0.257345	0.777799	0.0390775	0.510288	-1	-1	-1	0.420176	-5.9247	-6	-4	-4.06507	-1				-0.36839	-1.89662	0.494404	-1.78796	-1.62552	-3.00947	-1	-1	-1	-1	-2.25868	-5.30357	-6	-4	-4.088	-1
f_mut220	-0.755375	-0.257345	0.777799	0.0390775	0.510288	-1	-1	-1	0.420176	-5.9247	-6	-4	-4.06507	-1				-0.546744	-1.89662	0.494404	-1.78796	-1.62552	-3.00947	-1	-1	-1	-1	-2.25868	-5.30357	-6	-4	-4.088	-1
f_mut221	-0.582524	-0.257345	0.777799	0.0390775	0.510288	-1	-1	-1	0.420176	-5.9247	-6	-4	-4.06507	-1				-0.413953	-1.89662	0.494404	-1.78796	-1.62552	-3.00947	-1	-1	-1	-1	-2.25868	-5.30357	-6	-4	-4.088	-1
f_mut222	-0.470308	-0.257345	0.777799	0.0390775	0.510288	-1	-1	-1	0.420176	-5.9247	-6	-4	-4.06507	-1				-0.342191	-1.89662	0.494404	-1.78796	-1.62552	-3.00947	-1	-1	-1	-1	-2.25868	-5.30357	-6	-4	-4.088	-1
f_mut223	0.234568	-0.257345	0.777799	0.0390775	0.510288	-1	-1	-1	0.420176	-5.9247	-6	-4	-4.06507	-1				0.216151	-1.89662	0.494404	-1.78796	-1.62552	-3.00947	-1	-1	-1	-1	-2.25868	-5.30357	-6	-4	-4.088	-1
f_mut224	-0.320636	-0.257345	0.777799	0.0390775	0.510288	-1	-1	-1	0.420176	-5.9247	-6	-4	-4.06507	-1				-0.154293	-1.89662	0.494404	-1.78796	-1.62552	-3.00947	-1	-1	-1	-1	-2.25868	-5.30357	-6	-4	-4.088	-1
f_mut225	0.261966	-0.257345	0.777799	0.0390775	0.510288	-1	-1	-1	0.420176	-5.9247	-6	-4	-4.06507	-1				0.204866	-1.89662	0.494404	-1.78796	-1.62552	-3.00947	-1	-1	-1	-1	-2.25868	-5.30357	-6	-4	-4.088	-1
f_mut226	-0.511342	-0.257345	0.777799	0.0390775	0.510288	-1	-1	-1	0.420176	-5.9247	-6	-4	-4.06507	-1				-0.376448	-1.89662	0.494404	-1.78796	-1.62552	-3.00947	-1	-1	-1	-1	-2.25868	-5.30357	-6	-4	-4.088	-1
f_mut227	0.190318	-0.257345	0.777799	0.0390775	0.510288	-1	-1	-1	0.420176	-5.9247	-6	-4	-4.06507	-1				0.194281	-1.89662	0.494404	-1.78796	-1.62552	-3.00947	-1	-1	-1	-1	-2.25868	-5.30357	-6	-4	-4.088	-1
f_mut228	-0.257681	-0.257345	0.777799	0.0390775	0.510288	-1	-1	-1	0.420176	-5.9247	-6	-4	-4.06507	-1				-0.163885	-1.89662	0.494404	-1.78796	-1.62552	-3.00947	-1	-1	-1	-1	-2.25868	-5.30357	-6	-4	-4.088	-1
f_mut229	0.174388	-0.257345	0.777799	0.0390775	0.510288	-1	-1	-1	0.420176	-5.9247	-6	-4	-4.06507	-1				0.204684	-1.89662	0.494404	-1.78796	-1.62552	-3.00947	-1	-1	-1	-1	-2.25868	-5.30357	-6	-4	-4.088	-1
f_mut230	-0.899977	-0.257345	0.777799	0.0390775	0.510288	-1	-1	-1	0.420176	-5.9247	-6	-4	-4.06507	-1				-0.63578	-1.89662	0.494404	-1.78796	-1.62552	-3.00947	-1	-1	-1	-1	-2.25868	-5.30357	-6	-4	-4.088	-1
f_mut231	-0.95748	-0.257345	0.777799	0.0390775	0.510288	-1	-1	-1	0.420176	-5.9247	-6	-4	-4.06507	-1				-0.71014	-1.89662	0.494404	-1.78796	-1.62552	-3.00947	-1	-1	-1	-1	-2.25868	-5.30357	-6	-4	-4.088	-1
f_mut232	0.139806	-0.257345	0.777799	0.0390775	0.510288	-1	-1	-1	0.420176	-5.9247	-6	-4	-4.06507	-1				0.163069	-1.89662	0.494404	-1.78796	-1.62552	-3.00947	-1	-1	-1	-1	-2.25868	-5.30357	-6	-4	-4.088	-1
f_mut233	-1.45325	-0.257345	0.777799	0.0390775	0.510288	-1	-1	-1	0.420176	-5.9247	-6	-4	-4.06507	-1				-1.02126	-1.89662	0.494404	-1.78796	-1.62552	-3.00947	-1	-1	-1	-1	-2.25868	-5.30357	-6	-4	-4.088	-1
f_mut234	-1.65821	-0.257345	0.777799	0.0390775	0.510288	-1	-1	-1	0.420176	-5.9247	-6	-4	-4.06507	-1				-1.13846	-1.89662	0.494404	-1.78796	-1.62552	-3.00947	-1	-1	-1	-1	-2.25868	-5.30357	-6	-4	-4.088	-1
f_mut235	-1.69789	-0.257345	0.777799	0.0390775	0.510288	-1	-1	-1	0.420176	-5.9247	-6	-4	-4.06507	-1				-1.36794	-1.89662	0.494404	-1.78796	-1.62552	-3.00947	-1	-1	-1	-1	-2.25868	-5.30357	-6	-4	-4.088	-1
f_mut236	-2.17874	-0.257345	0.777799	0.0390775	0.510288	-1	-1	-1	0.420176	-5.9247	-6	-4	-4.06507	-1				-1.31572	-1.89662	0.494404	-1.78796	-1.62552	-3.00947	-1	-1	-1	-1	-2.25868	-5.30357	-6	-4	-4.088	-1
f_mut237	-2.6135	-0.257345	0.777799	0.0390775	0.510288	-1	-1	-1	0.420176	-5.9247	-6	-4	-4.06507	-1				-5	-1.89662	0.494404	-1.78796	-1.62552	-3.00947	-1	-1	-1	-1	-2.25868	-5.30357	-6	-4	-4.088	-1
f_mut238	-1.83762	-0.257345	0.777799	0.0390775	0.510288	-1	-1	-1	0.420176	-5.9247	-6	-4	-4.06507	-1				-1.22179	-1.89662	0.494404	-1.78796	-1.62552	-3.00947	-1	-1	-1	-1	-2.25868	-5.30357	-6	-4	-4.088	-1
f_mut239	-2.53822	-0.257345	0.777799	0.0390775	0.510288	-1	-1	-1	0.420176	-5.9247	-6	-4	-4.06507	-1				-1.49368	-1.89662	0.494404	-1.78796	-1.62552	-3.00947	-1	-1	-1	-1	-2.25868	-5.30357	-6	-4	-4.088	-1
f_mut240	-2.34532	-0.257345	0.777799	0.0390775	0.510288	-1	-1	-1	0.420176	-5.9247	-6	-4	-4.06507	-1				-1.40506	-1.89662	0.494404	-1.78796	-1.62552	-3.00947	-1	-1	-1	-1	-2.25868	-5.30357	-6	-4	-4.088	-1
f_mut241	-2.45837	-0.257345	0.777799	0.0390775	0.510288	-1	-1	-1	0.420176	-5.9247	-6	-4	-4.06507	-1				-1.45658	-1.89662	0.494404	-1.78796	-1.62552	-3.00947	-1	-1	-1	-1	-2.25868	-5.30357	-6	-4	-4.088	-1
f_mut242	-1.99456	-0.257345	0.777799	0.0390775	0.510288	-1	-1	-1	0.420176	-5.9247	-6	-4	-4.06507	-1				-1.19604	-1.89662	0.494404	-1.78796	-1.62552	-3.00947	-1	-1	-1	-1	-2.25868	-5.30357	-6	-4	-4.088	-1
f_mut243	-1.88245	-0.257345	0.777799	0.0390775	0.510288	-1	-1	-1	0.420176	-5.9247	-6	-4	-4.06507	-1				-1.23191	-1.89662	0.494404	-1.78796	-1.62552	-3.00947	-1	-1	-1	-1	-2.25868	-5.30357	-6	-4	-4.088	-1
f_mut244	-1.64601	-0.257345	0.777799	0.0390775	0.510288	-1	-1	-1	0.420176	-5.9247	-6	-4	-4.06507	-1				-1.09835	-1.89662	0.494404	-1.78796	-1.62552	-3.00947	-1	-1	-1	-1	-2.25868	-5.30357	-6	-4	-4.088	-1
f_mut245	0.545725	-0.257345	0.777799	0.0390775	0.510288	-1	-1	-1	0.420176	-5.9247	-6	-4	-4.06507	-1				0.445098	-1.89662	0.494404	-1.78796	-1.62552	-3.00947	-1	-1	-1	-1	-2.25868	-5.30357	-6	-4	-4.088	-1
f_mut246	-1.18765	-0.257345	0.777799	0.0390775	0.510288	-1	-1	-1	0.420176	-5.9247	-6	-4	-4.06507	-1				-0.817844	-1.89662	0.494404	-1.78796	-1.62552	-3.00947	-1	-1	-1	-1	-2.25868	-5.30357	-6	-4	-4.088	-1
f_mut247	-1.25243	-0.257345	0.777799	0.0390775	0.510288	-1	-1	-1	0.420176	-5.9247	-6	-4	-4.06507	-1				-0.853229	-1.89662	0.494404	-1.78796	-1.62552	-3.00947	-1	-1	-1	-1	-2.25868	-5.30357	-6	-4	-4.088	-1
f_mut248	0.200806	-0.257345	0.777799	0.0390775	0.510288	-1	-1	-1	0.420176	-5.9247	-6	-4	-4.06507	-1				0.216627	-1.89662	0.494404	-1.78796	-1.62552	-3.00947	-1	-1	-1	-1	-2.25868	-5.30357	-6	-4	-4.088	-1
f_mut249	-0.265681	-0.257345	0.777799	0.0390775	0.510288	-1	-1	-1	0.420176	-5.9247	-6	-4	-4.06507	-1				-0.149113	-1.89662	0.494404	-1.78796	-1.62552	-3.00947	-1	-1	-1	-1	-2.25868	-5.30357	-6	-4	-4.088	-1
f_mut250	-0.227293	-0.257345	0.777799	0.0390775	0.510288	-1	-1	-1	0.420176	-5.9247	-6	-4	-4.06507	-1				-0.0965887	-1.89662	0.494404	-1.78796	-1.62552	-3.00947	-1	-1	-1	-1	-2.25868	-5.30357	-6	-4	-4.088	-1
f_mut251	-0.343012	-0.257345	0.777799	0.0390775	0.510288	-1	-1	-1	0.420176	-5.9247	-6	-4	-4.06507	-1				-0.227312	-1.89662	0.494404	-1.78796	-1.62552	-3.00947	-1	-1	-1	-1	-2.25868	-5.30357	-6	-4	-4.088	-1
f_mut252	-1.13007	-0.257345	0.777799	0.0390775	0.510288	-1	-1	-1	0.420176	-5.9247	-6	-4	-4.06507	-1				-0.721311	-1.89662	0.494404	-1.78796	-1.62552	-3.00947	-1	-1	-1	-1	-2.25868	-5.30357	-6	-4	-4.088	-1
f_mut253	-0.854991	-0.257345	0.777799	0.0390775	0.510288	-1	-1	-1	0.420176	-5.9247	-6	-4	-4.06507	-1				-0.609536	-1.89662	0.494404	-1.78796	-1.62552	-3.00947	-1	-1	-1	-1	-2.25868	-5.30357	-6	-4	-4.088	-1
f_mut254	-0.353106	-0.257345	0.777799	0.0390775	0.510288	-1	-1	-1	0.420176	-5.9247	-6	-4	-4.06507	-1				-0.222566	-1.89662	0.494404	-1.78796	-1.62552	-3.00947	-1	-1	-1	-1	-2.25868	-5.30357	-6	-4	-4.088	-1
f_mut255	-1.41532	-0.257345	0.777799	0.0390775	0.510288	-1	-1	-1	0.420176	-5.9247	-6	-4	-4.06507	-1				-1.0112	-1.89662	0.494404	-1.78796	-1.62552	-3.00947	-1	-1	-1	-1	-2.25868	-5.30357	-6	-4	-4.088	-1
f_mut256	-0.392515	-0.257345	0.777799	0.0390775	0.510288	-1	-1	-1	0.420176	-5.9247	-6	-4	-4.06507	-1				-0.250868	-1.89662	0.494404	-1.78796	-1.62552	-3.00947	-1	-1	-1	-1	-2.25868	-5.30357	-6	-4	-4.088	-1
f_mut257	-0.41757	-0.257345	0.777799	0.0390775	0.510288	-1	-1	-1	0.420176	-5.9247	-6	-4	-4.06507	-1				0.216732	-1.89662	0.494404	-1.78796	-1.62552	-3.00947	-1	-1	-1	-1	-2.25868	-5.30357	-6	-4	-4.088	-1
f_mut258	-0.357593	-0.257345	0.777799	0.0390775	0.510288	-1	-1	-1	0.420176	-5.9247	-6	-4	-4.06507	-1				-0.229983	-1.89662	0.494404	-1.78796	-1.62552	-3.00947	-1	-1	-1	-1	-2.25868	-5.30357	-6	-4	-4.088	-1
f_mut259	-0.993912	-0.257345	0.777799	0.0390775	0.510288	-1	-1	-1	0.420176	-5.9247	-6	-4	-4.06507	-1				-0.702175	-1.89662	0.494404	-1.78796	-1.62552	-3.00947	-1	-1	-1	-1	-2.25868	-5.30357	-6	-4	-4.088	-1
f_mut260	-0.781217	-0.257345	0.777799	0.0390775	0.510288	-1	-1	-1	0.420176	-5.9247	-6	-4	-4.06507	-1				-0.552047	-1.89662	0.494404	-1.78796	-1.62552	-3.00947	-1	-1	-1	-1	-2.25868	-5.30357	-6	-4	-4.088	-1
f_mut261	-0.65913	-0.257345	0.777799	0.0390775	0.510288	-1	-1	-1	0.420176	-5.9247	-6	-4	-4.06507	-1				-0.479505	-1.89662	0.494404	-1.78796	-1.62552	-3.00947	-1	-1	-1	-1	-2.25868	-5.30357	-6	-4	-4.088	-1
f_mut262	-1.00351	-0.257345	0.777799	0.0390775	0.510288	-1	-1	-1	0.420176	-5.9247	-6	-4	-4.06507	-1				-0.66428	-1.89662	0.494404	-1.78796	-1.62552	-3.00947	-1	-1	-1	-1	-2.25868	-5.30357	-6	-4	-4.088	-1
f_mut263	-0.763167	-0.257345	0.777799	0.0390775	0.510288	-1	-1	-1	0.420176	-5.9247	-6	-4	-4.06507	-1				-0.533452	-1.89662	0.494404	-1.78796	-1.62552	-3.00947	-1	-1	-1	-1	-2.25868	-5.30357	-6	-4	-4.088	-1
f_mut264	-0.338237	-0.257345	0.777799	0.0390775	0.510288	-1	-1	-1	0.420176	-5.9247	-6	-4	-4.06507	-1				-0.271329	-1.89662	0.494404	-1.78796	-1.62552	-3.00947	-1	-1	-1	-1	-2.25868	-5.30357	-6	-4	-4.088	-1
f_mut265	-0.412383	-0.257345	0.777799	0.0390775	0.510288	-1	-1	-1	0.420176	-5.9247	-6	-4	-4.06507	-1				-0.30686	-1.89662	0.494404	-1.78796	-1.62552	-3.00947	-1	-1	-1	-1	-2.25868	-5.30357	-6	-4	-4.088	-1
f_mut266	-0.405715	-0.257345	0.777799	0.0390775	0.510288	-1	-1	-1	0.420176	-5.9247	-6	-4	-4.06507	-1				-0.305226	-1.89662	0.494404	-1.78796	-1.62552	-3.00947	-1	-1	-1	-1	-2.25868	-5.30357	-6	-4	-4.088	-1
f_mut267	-0.337289	-0.257345	0.777799	0.0390775	0.510288	-1	-1	-1	0.420176	-5.9247	-6	-4	-4.06507	-1				-0.261455	-1.89662	0.494404	-1.78796	-1.62552	-3.00947	-1	-1	-1	-1	-2.25868	-5.30357	-6	-4	-4.088	-1
f_mut268	-0.262588	-0.257345	0.777799	0.0390775	0.510288	-1	-1	-1	0.420176	-5.9247	-6	-4	-4.06507	-1				-0.226296	-1.89662	0.494404	-1.78796	-1.62552	-3.00947	-1	-1	-1	-1	-2.25868	-5.30357	-6	-4	-4.088	-1
f_mut269	-0.410939	-0.257345	0.777799	0.0390775	0.510288	-1	-1	-1	0.420176	-5.9247	-6	-4	-4.06507	-1				-0.300916	-1.89662	0.494404	-1.78796	-1.62552	-3.00947	-1	-1	-1	-1	-2.25868	-5.30357	-6	-4	-4.088	-1
f_mut270	-0.311972	-0.257345	0.777799	0.0390775	0.510288	-1	-1	-1	0.420176	-5.9247	-6	-4	-4.06507	-1				-0.244783	-1.89662	0.494404	-1.78796	-1.62552	-3.00947	-1	-1	-1	-1	-2.25868	-5.30357	-6	-4	-4.088	-1
f_mut271	-0.657985	-0.257345	0.777799	0.0390775	0.510288	-1	-1	-1	0.420176	-5.9247	-6	-4	-4.06507	-1				-0.495567	-1.89662	0.494404	-1.78796	-1.62552	-3.00947	-1	-1	-1	-1	-2.25868	-5.30357	-6	-4	-4.088	-1
f_mut272	-0.160149	-0.257345	0.777799	0.0390775	0.510288	-1	-1	-1	0.420176	-5.9247	-6	-4	-4.06507	-1				-0.163064	-1.89662	0.494404	-1.78796	-1.62552	-3.00947	-1	-1	-1	-1	-2.25868	-5.30357	-6	-4	-4.088	-1
f_mut273	0.159967	-0.257345	0.777799	0.0390775	0.510288	-1	-1	-1	0.420176	-5.9247	-6	-4	-4.06507	-1				0.352475	-1.89662	0.494404	-1.78796	-1.62552	-3.00947	-1	-1	-1	-1	-2.25868	-5.30357	-6	-4	-4.088	-1
f_mut274	0.588767	-0.257345	0.777799	0.0390775	0.510288	-1	-1	-1	0.420176	-5.9247	-6	-4	-4.06507	-1				0.463087	-1.89662	0.494404	-1.78796	-1.62552	-3.00947	-1	-1	-1	-1	-2.25868	-5.30357	-6	-4	-4.088	-1
j_mut1	-0.368797	-0.257345	0.777799	0.0390775	0.510288	-1	-1	-1	0.420176	-5.9247	-6	-4	-4.06507	-1				-0.316895	-1.89662	0.494404	-1.78796	-1.62552	-3.00947	-1	-1	-1	-1	-2.25868	-5.30357	-6	-4	-4.088	-1
j_mut2	-0.34505	-0.257345	0.777799	0.0390775	0.510288	-1	-1	-1	0.420176	-5.9247	-6	-4	-4.06507	-1				-0.309839	-1.89662	0.494404	-1.78796	-1.62552	-3.00947	-1	-1	-1	-1	-2.25868	-5.30357	-6	-4	-4.088	-1
j_mut3	-0.373858	-0.257345	0.777799	0.0390775	0.510288	-1	-1	-1	0.420176	-5.9247	-6	-4	-4.06507	-1				-0.34004	-1.89662	0.494404	-1.78796	-1.62552	-3.00947	-1	-1	-1	-1	-2.25868	-5.30357	-6	-4	-4.088	-1
j_mut4	0.0814229	-0.257345	0.777799	0.0390775	0.510288	-1	-1	-1	0.420176	-5.9247	-6	-4	-4.06507	-1				0.129248	-1.89662	0.494404	-1.78796	-1.62552	-3.00947	-1	-1	-1	-1	-2.25868	-5.30357	-6	-4	-4.088	-1
j_mut5	0.59963	-0.257345	0.777799	0.0390775	0.510288	-1	-1	-1	0.420176	-5.9247	-6	-4	-4.06507	-1				0.802138	-1.89662	0.494404	-1.78796	-1.62552	-3.00947	-1	-1	-1	-1	-2.25868	-5.30357	-6	-4	-4.088	-1
j_mut6	0.120843	-0.257345	0.777799	0.0390775	0.510288	-1	-1	-1	0.420176	-5.9247	-6	-4	-4.06507	-1				0.126995	-1.89662	0.494404	-1.78796	-1.62552	-3.00947	-1	-1	-1	-1	-2.25868	-5.30357	-6	-4	-4.088	-1
j_mut7	-1.05057	-0.257345	0.777799	0.0390775	0.510288	-1	-1	-1	0.420176	-5.9247	-6	-4	-4.06507	-1				-0.902206	-1.89662	0.494404	-1.78796	-1.62552	-3.00947	-1	-1	-1	-1	-2.25868	-5.30357	-6	-4	-4.088	-1
j_mut8	0.807284	-0.257345	0.777799	0.0390775	0.510288	-1	-1	-1	0.420176	-5.9247	-6	-4	-4.06507	-1				0.7049	-1.89662	0.494404	-1.78796	-1.62552	-3.00947	-1	-1	-1	-1	-2.25868	-5.30357	-6	-4	-4.088	-1
j_mut9	-0.376869	-0.257345	0.777799	0.0390775	0.510288	-1	-1	-1	0.420176	-5.9247	-6	-4	-4.06507	-1				-0.348494	-1.89662	0.494404	-1.78796	-1.62552	-3.00947	-1	-1	-1	-1	-2.25868	-5.30357	-6	-4	-4.088	-1
j_mut10	-0.663339	-0.257345	0.777799	0.0390775	0.510288	-1	-1	-1	0.420176	-5.9247	-6	-4	-4.06507	-1				-0.67402	-1.89662	0.494404	-1.78796	-1.62552	-3.00947	-1	-1	-1	-1	-2.25868	-5.30357	-6	-4	-4.088	-1
j_mut11	-0.50311	-0.257345	0.777799	0.0390775	0.510288	-1	-1	-1	0.420176	-5.9247	-6	-4	-4.06507	-1				-0.479935	-1.89662	0.494404	-1.78796	-1.62552	-3.00947	-1	-1	-1	-1	-2.25868	-5.30357	-6	-4	-4.088	-1
j_mut12	0.341682	-0.257345	0.777799	0.0390775	0.510288	-1	-1	-1	0.420176	-5.9247	-6	-4	-4.06507	-1				0.466349	-1.89662	0.494404	-1.78796	-1.62552	-3.00947	-1	-1	-1	-1	-2.25868	-5.30357	-6	-4	-4.088	-1
j_mut13	-0.922291	-0.257345	0.777799	0.0390775	0.510288	-1	-1	-1	0.420176	-5.9247	-6	-4	-4.06507	-1				-0.889104	-1.89662	0.494404	-1.78796	-1.62552	-3.00947	-1	-1	-1	-1	-2.25868	-5.30357	-6	-4	-4.088	-1
j_mut14	3	-0.257345	0.777799	0.0390775	0.510288	-1	-1	-1	0.420176	-5.9247	-6	-4	-4.06507	-1				3	-1.89662	0.494404	-1.78796	-1.62552	-3.00947	-1	-1	-1	-1	-2.25868	-5.30357	-6	-4	-4.088	-1
j_mut15	-0.408647	-0.257345	0.777799	0.0390775	0.510288	-1	-1	-1	0.420176	-5.9247	-6	-4	-4.06507	-1				-0.380069	-1.89662	0.494404	-1.78796	-1.62552	-3.00947	-1	-1	-1	-1	-2.25868	-5.30357	-6	-4	-4.088	-1
j_mut16	-0.395586	-0.257345	0.777799	0.0390775	0.510288	-1	-1	-1	0.420176	-5.9247	-6	-4	-4.06507	-1				-0.374125	-1.89662	0.494404	-1.78796	-1.62552	-3.00947	-1	-1	-1	-1	-2.25868	-5.30357	-6	-4	-4.088	-1
j_mut17	-0.712515	-0.257345	0.777799	0.0390775	0.510288	-1	-1	-1	0.420176	-5.9247	-6	-4	-4.06507	-1				-0.714199	-1.89662	0.494404	-1.78796	-1.62552	-3.00947	-1	-1	-1	-1	-2.25868	-5.30357	-6	-4	-4.088	-1
j_mut18	-0.490393	-0.257345	0.777799	0.0390775	0.510288	-1	-1	-1	0.420176	-5.9247	-6	-4	-4.06507	-1				-0.485086	-1.89662	0.494404	-1.78796	-1.62552	-3.00947	-1	-1	-1	-1	-2.25868	-5.30357	-6	-4	-4.088	-1
j_mut19	-0.614526	-0.257345	0.777799	0.0390775	0.510288	-1	-1	-1	0.420176	-5.9247	-6	-4	-4.06507	-1				-0.617365	-1.89662	0.494404	-1.78796	-1.62552	-3.00947	-1	-1	-1	-1	-2.25868	-5.30357	-6	-4	-4.088	-1
j_mut20	-0.0106727	-0.257345	0.777799	0.0390775	0.510288	-1	-1	-1	0.420176	-5.9247	-6	-4	-4.06507	-1				0.0378838	-1.89662	0.494404	-1.78796	-1.62552	-3.00947	-1	-1	-1	-1	-2.25868	-5.30357	-6	-4	-4.088	-1
j_mut21	-0.410046	-0.257345	0.777799	0.0390775	0.510288	-1	-1	-1	0.420176	-5.9247	-6	-4	-4.06507	-1				-0.39002	-1.89662	0.494404	-1.78796	-1.62552	-3.00947	-1	-1	-1	-1	-2.25868	-5.30357	-6	-4	-4.088	-1
j_mut22	-0.477323	-0.257345	0.777799	0.0390775	0.510288	-1	-1	-1	0.420176	-5.9247	-6	-4	-4.06507	-1				-0.433841	-1.89662	0.494404	-1.78796	-1.62552	-3.00947	-1	-1	-1	-1	-2.25868	-5.30357	-6	-4	-4.088	-1
j_mut23	-0.280305	-0.257345	0.777799	0.0390775	0.510288	-1	-1	-1	0.420176	-5.9247	-6	-4	-4.06507	-1				-0.239946	-1.89662	0.494404	-1.78796	-1.62552	-3.00947	-1	-1	-1	-1	-2.25868	-5.30357	-6	-4	-4.088	-1
j_mut24	-0.923075	-0.257345	0.777799	0.0390775	0.510288	-1	-1	-1	0.420176	-5.9247	-6	-4	-4.06507	-1				-0.906333	-1.89662	0.494404	-1.78796	-1.62552	-3.00947	-1	-1	-1	-1	-2.25868	-5.30357	-6	-4	-4.088	-1
j_mut25	-0.0187634	-0.257345	0.777799	0.0390775	0.510288	-1	-1	-1	0.420176	-5.9247	-6	-4	-4.06507	-1				0.019958	-1.89662	0.494404	-1.78796	-1.62552	-3.00947	-1	-1	-1	-1	-2.25868	-5.30357	-6	-4	-4.088	-1
j_mut26	-0.772331	-0.257345	0.777799	0.0390775	0.510288	-1	-1	-1	0.420176	-5.9247	-6	-4	-4.06507	-1				-0.779082	-1.89662	0.494404	-1.78796	-1.62552	-3.00947	-1	-1	-1	-1	-2.25868	-5.30357	-6	-4	-4.088	-1
j_mut27	-0.350425	-0.257345	0.777799	0.0390775	0.510288	-1	-1	-1	0.420176	-5.9247	-6	-4	-4.06507	-1				-0.309066	-1.89662	0.494404	-1.78796	-1.62552	-3.00947	-1	-1	-1	-1	-2.25868	-5.30357	-6	-4	-4.088	-1
j_mut28	-0.446677	-0.257345	0.777799	0.0390775	0.510288	-1	-1	-1	0.420176	-5.9247	-6	-4	-4.06507	-1				-0.423618	-1.89662	0.494404	-1.78796	-1.62552	-3.00947	-1	-1	-1	-1	-2.25868	-5.30357	-6	-4	-4.088	-1
j_mut29	-0.682187	-0.257345	0.777799	0.0390775	0.510288	-1	-1	-1	0.420176	-5.9247	-6	-4	-4.06507	-1				-0.690615	-1.89662	0.494404	-1.78796	-1.62552	-3.00947	-1	-1	-1	-1	-2.25868	-5.30357	-6	-4	-4.088	-1
j_mut30	0.234901	-0.257345	0.777799	0.0390775	0.510288	-1	-1	-1	0.420176	-5.9247	-6	-4	-4.06507	-1				0.344759	-1.89662	0.494404	-1.78796	-1.62552	-3.00947	-1	-1	-1	-1	-2.25868	-5.30357	-6	-4	-4.088	-1
j_mut31	-0.43286	-0.257345	0.777799	0.0390775	0.510288	-1	-1	-1	0.420176	-5.9247	-6	-4	-4.06507	-1				-0.414681	-1.89662	0.494404	-1.78796	-1.62552	-3.00947	-1	-1	-1	-1	-2.25868	-5.30357	-6	-4	-4.088	-1
j_mut32	0.16835	-0.257345	0.777799	0.0390775	0.510288	-1	-1	-1	0.420176	-5.9247	-6	-4	-4.06507	-1				0.168425	-1.89662	0.494404	-1.78796	-1.62552	-3.00947	-1	-1	-1	-1	-2.25868	-5.30357	-6	-4	-4.088	-1
j_mut33	-0.0456754	-0.257345	0.777799	0.0390775	0.510288	-1	-1	-1	0.420176	-5.9247	-6	-4	-4.06507	-1				0.00021549	-1.89662	0.494404	-1.78796	-1.62552	-3.00947	-1	-1	-1	-1	-2.25868	-5.30357	-6	-4	-4.088	-1
j_mut34	-0.0563426	-0.257345	0.777799	0.0390775	0.510288	-1	-1	-1	0.420176	-5.9247	-6	-4	-4.06507	-1				-0.010968	-1.89662	0.494404	-1.78796	-1.62552	-3.00947	-1	-1	-1	-1	-2.25868	-5.30357	-6	-4	-4.088	-1
j_mut35	-0.534044	-0.257345	0.777799	0.0390775	0.510288	-1	-1	-1	0.420176	-5.9247	-6	-4	-4.06507	-1				-0.506112	-1.89662	0.494404	-1.78796	-1.62552	-3.00947	-1	-1	-1	-1	-2.25868	-5.30357	-6	-4	-4.088	-1
j_mut36	-0.16674	-0.257345	0.777799	0.0390775	0.510288	-1	-1	-1	0.420176	-5.9247	-6	-4	-4.06507	-1				-0.155412	-1.89662	0.494404	-1.78796	-1.62552	-3.00947	-1	-1	-1	-1	-2.25868	-5.30357	-6	-4	-4.088	-1
j_mut37	-0.405955	-0.257345	0.777799	0.0390775	0.510288	-1	-1	-1	0.420176	-5.9247	-6	-4	-4.06507	-1				-0.371188	-1.89662	0.494404	-1.78796	-1.62552	-3.00947	-1	-1	-1	-1	-2.25868	-5.30357	-6	-4	-4.088	-1
j_mut38	-0.573365	-0.257345	0.777799	0.0390775	0.510288	-1	-1	-1	0.420176	-5.9247	-6	-4	-4.06507	-1				-0.56212	-1.89662	0.494404	-1.78796	-1.62552	-3.00947	-1	-1	-1	-1	-2.25868	-5.30357	-6	-4	-4.088	-1
j_mut39	-0.205352	-0.257345	0.777799	0.0390775	0.510288	-1	-1	-1	0.420176	-5.9247	-6	-4	-4.06507	-1				-0.163947	-1.89662	0.494404	-1.78796	-1.62552	-3.00947	-1	-1	-1	-1	-2.25868	-5.30357	-6	-4	-4.088	-1
j_mut40	-0.367591	-0.257345	0.777799	0.0390775	0.510288	-1	-1	-1	0.420176	-5.9247	-6	-4	-4.06507	-1				-0.34137	-1.89662	0.494404	-1.78796	-1.62552	-3.00947	-1	-1	-1	-1	-2.25868	-5.30357	-6	-4	-4.088	-1
j_mut41	0.457262	-0.257345	0.777799	0.0390775	0.510288	-1	-1	-1	0.420176	-5.9247	-6	-4	-4.06507	-1				0.58562	-1.89662	0.494404	-1.78796	-1.62552	-3.00947	-1	-1	-1	-1	-2.25868	-5.30357	-6	-4	-4.088	-1
j_mut42	-0.777274	-0.257345	0.777799	0.0390775	0.510288	-1	-1	-1	0.420176	-5.9247	-6	-4	-4.06507	-1				-0.794315	-1.89662	0.494404	-1.78796	-1.62552	-3.00947	-1	-1	-1	-1	-2.25868	-5.30357	-6	-4	-4.088	-1
j_mut43	-0.390745	-0.257345	0.777799	0.0390775	0.510288	-1	-1	-1	0.420176	-5.9247	-6	-4	-4.06507	-1				-0.350999	-1.89662	0.494404	-1.78796	-1.62552	-3.00947	-1	-1	-1	-1	-2.25868	-5.30357	-6	-4	-4.088	-1
j_mut44	-0.341911	-0.257345	0.777799	0.0390775	0.510288	-1	-1	-1	0.420176	-5.9247	-6	-4	-4.06507	-1				-0.313468	-1.89662	0.494404	-1.78796	-1.62552	-3.00947	-1	-1	-1	-1	-2.25868	-5.30357	-6	-4	-4.088	-1
j_mut45	0.108543	-0.257345	0.777799	0.0390775	0.510288	-1	-1	-1	0.420176	-5.9247	-6	-4	-4.06507	-1				0.176818	-1.89662	0.494404	-1.78796	-1.62552	-3.00947	-1	-1	-1	-1	-2.25868	-5.30357	-6	-4	-4.088	-1
j_mut46	-0.331675	-0.257345	0.777799	0.0390775	0.510288	-1	-1	-1	0.420176	-5.9247	-6	-4	-4.06507	-1				-0.278715	-1.89662	0.494404	-1.78796	-1.62552	-3.00947	-1	-1	-1	-1	-2.25868	-5.30357	-6	-4	-4.088	-1
j_mut47	-0.326037	-0.257345	0.777799	0.0390775	0.510288	-1	-1	-1	0.420176	-5.9247	-6	-4	-4.06507	-1				-0.29009	-1.89662	0.494404	-1.78796	-1.62552	-3.00947	-1	-1	-1	-1	-2.25868	-5.30357	-6	-4	-4.088	-1
j_mut48	-0.402518	-0.257345	0.777799	0.0390775	0.510288	-1	-1	-1	0.420176	-5.9247	-6	-4	-4.06507	-1				-0.389902	-1.89662	0.494404	-1.78796	-1.62552	-3.00947	-1	-1	-1	-1	-2.25868	-5.30357	-6	-4	-4.088	-1
j_mut49	-0.360491	-0.257345	0.777799	0.0390775	0.510288	-1	-1	-1	0.420176	-5.9247	-6	-4	-4.06507	-1				-0.330034	-1.89662	0.494404	-1.78796	-1.62552	-3.00947	-1	-1	-1	-1	-2.25868	-5.30357	-6	-4	-4.088	-1
j_mut50	-0.177317	-0.257345	0.777799	0.0390775	0.510288	-1	-1	-1	0.420176	-5.9247	-6	-4	-4.06507	-1				-0.130245	-1.89662	0.494404	-1.78796	-1.62552	-3.00947	-1	-1	-1	-1	-2.25868	-5.30357	-6	-4	-4.088	-1
j_mut51	0.571282	-0.257345	0.777799	0.0390775	0.510288	-1	-1	-1	0.420176	-5.9247	-6	-4	-4.06507	-1				0.705962	-1.89662	0.494404	-1.78796	-1.62552	-3.00947	-1	-1	-1	-1	-2.25868	-5.30357	-6	-4	-4.088	-1
j_mut52	-0.367195	-0.257345	0.777799	0.0390775	0.510288	-1	-1	-1	0.420176	-5.9247	-6	-4	-4.06507	-1				-0.330764	-1.89662	0.494404	-1.78796	-1.62552	-3.00947	-1	-1	-1	-1	-2.25868	-5.30357	-6	-4	-4.088	-1
j_mut53	-0.218051	-0.257345	0.777799	0.0390775	0.510288	-1	-1	-1	0.420176	-5.9247	-6	-4	-4.06507	-1				-0.160478	-1.89662	0.494404	-1.78796	-1.62552	-3.00947	-1	-1	-1	-1	-2.25868	-5.30357	-6	-4	-4.088	-1
j_mut54	0.0682325	-0.257345	0.777799	0.0390775	0.510288	-1	-1	-1	0.420176	-5.9247	-6	-4	-4.06507	-1				0.106363	-1.89662	0.494404	-1.78796	-1.62552	-3.00947	-1	-1	-1	-1	-2.25868	-5.30357	-6	-4	-4.088	-1
j_mut55	-0.647646	-0.257345	0.777799	0.0390775	0.510288	-1	-1	-1	0.420176	-5.9247	-6	-4	-4.06507	-1				-0.648538	-1.89662	0.494404	-1.78796	-1.62552	-3.00947	-1	-1	-1	-1	-2.25868	-5.30357	-6	-4	-4.088	-1
j_mut56	-3.10165	-0.257345	0.777799	0.0390775	0.510288	-1	-1	-1	0.420176	-5.9247	-6	-4	-4.06507	-1				-3.04334	-1.89662	0.494404	-1.78796	-1.62552	-3.00947	-1	-1	-1	-1	-2.25868	-5.30357	-6	-4	-4.088	-1
j_mut57	-1.76905	-0.257345	0.777799	0.0390775	0.510288	-1	-1	-1	0.420176	-5.9247	-6	-4	-4.06507	-1				-1.72719	-1.89662	0.494404	-1.78796	-1.62552	-3.00947	-1	-1	-1	-1	-2.25868	-5.30357	-6	-4	-4.088	-1
j_mut58	-1.47516	-0.257345	0.777799	0.0390775	0.510288	-1	-1	-1	0.420176	-5.9247	-6	-4	-4.06507	-1				-1.49167	-1.89662	0.494404	-1.78796	-1.62552	-3.00947	-1	-1	-1	-1	-2.25868	-5.30357	-6	-4	-4.088	-1
j_mut59	-1.50127	-0.257345	0.777799	0.0390775	0.510288	-1	-1	-1	0.420176	-5.9247	-6	-4	-4.06507	-1				-1.46691	-1.89662	0.494404	-1.78796	-1.62552	-3.00947	-1	-1	-1	-1	-2.25868	-5.30357	-6	-4	-4.088	-1
j_mut60	-1.4854	-0.257345	0.777799	0.0390775	0.510288	-1	-1	-1	0.420176	-5.9247	-6	-4	-4.06507	-1				-1.50868	-1.89662	0.494404	-1.78796	-1.62552	-3.00947	-1	-1	-1	-1	-2.25868	-5.30357	-6	-4	-4.088	-1
j_mut61	-3.03658	-0.257345	0.777799	0.0390775	0.510288	-1	-1	-1	0.420176	-5.9247	-6	-4	-4.06507	-1				-2.97694	-1.89662	0.494404	-1.78796	-1.62552	-3.00947	-1	-1	-1	-1	-2.25868	-5.30357	-6	-4	-4.088	-1
j_mut62	-0.771881	-0.257345	0.777799	0.0390775	0.510288	-1	-1	-1	0.420176	-5.9247	-6	-4	-4.06507	-1				-0.759678	-1.89662	0.494404	-1.78796	-1.62552	-3.00947	-1	-1	-1	-1	-2.25868	-5.30357	-6	-4	-4.088	-1
j_mut63	-1.63406	-0.257345	0.777799	0.0390775	0.510288	-1	-1	-1	0.420176	-5.9247	-6	-4	-4.06507	-1				-1.58004	-1.89662	0.494404	-1.78796	-1.62552	-3.00947	-1	-1	-1	-1	-2.25868	-5.30357	-6	-4	-4.088	-1
j_mut64	-1.11626	-0.257345	0.777799	0.0390775	0.510288	-1	-1	-1	0.420176	-5.9247	-6	-4	-4.06507	-1				-1.07964	-1.89662	0.494404	-1.78796	-1.62552	-3.00947	-1	-1	-1	-1	-2.25868	-5.30357	-6	-4	-4.088	-1
j_mut65	-2.64621	-0.257345	0.777799	0.0390775	0.510288	-1	-1	-1	0.420176	-5.9247	-6	-4	-4.06507	-1				-2.57456	-1.89662	0.494404	-1.78796	-1.62552	-3.00947	-1	-1	-1	-1	-2.25868	-5.30357	-6	-4	-4.088	-1
j_mut66	-1.90614	-0.257345	0.777799	0.0390775	0.510288	-1	-1	-1	0.420176	-5.9247	-6	-4	-4.06507	-1				-1.82485	-1.89662	0.494404	-1.78796	-1.62552	-3.00947	-1	-1	-1	-1	-2.25868	-5.30357	-6	-4	-4.088	-1
j_mut67	-1.6115	-0.257345	0.777799	0.0390775	0.510288	-1	-1	-1	0.420176	-5.9247	-6	-4	-4.06507	-1				-1.5594	-1.89662	0.494404	-1.78796	-1.62552	-3.00947	-1	-1	-1	-1	-2.25868	-5.30357	-6	-4	-4.088	-1
j_mut68	0.278214	-0.257345	0.777799	0.0390775	0.510288	-1	-1	-1	0.420176	-5.9247	-6	-4	-4.06507	-1				0.33482	-1.89662	0.494404	-1.78796	-1.62552	-3.00947	-1	-1	-1	-1	-2.25868	-5.30357	-6	-4	-4.088	-1
j_mut69	-0.153963	-0.257345	0.777799	0.0390775	0.510288	-1	-1	-1	0.420176	-5.9247	-6	-4	-4.06507	-1				-0.101773	-1.89662	0.494404	-1.78796	-1.62552	-3.00947	-1	-1	-1	-1	-2.25868	-5.30357	-6	-4	-4.088	-1
