# Supplementary material for: Coordinated alternative splicing decisions via stepwise exon definition
Source: Nucleic Acids Res. 2026 May 19;54(9):gkag464. doi: 10.1093/nar/gkag464 (PMC13183682; doi:10.1093/nar/gkag464)
Supplement: gkag464_Supplemental_Files [file gkag464_supplemental_files.zip › Supplementary Table S4.xlsx]

## Sheet: Sheet1
Supplementary Table S4. Inferred RBP KD effects on exon definition rates. 15 models of RBP modulating different steps in exon definition were fitted to isoform frequencies of non-mutated RON minigene upon each RBP KD. The resulting parameters quantify the fold changes of exon definition rates in the KD condition compared to wt control (see Methods).
Indication	PRPF6	PUF60	HNRNPH1	SMU1	SRSF2
k1	19.9998	0.0102543	0.013121	20	0.00688261
k2a	0.054077	3.88305	15.9897	0.604523	0.850981
k2b	0.301987	2.1723	2.3612	0.414656	0.457004
k2	0.159583	1.83203	1.96892	0.64916	0.71667
k3	20	1.17375	0.829047	0.179754	0.391897
k1&k2a	0.0531071	3.88795	16.0342	0.60408	0.850316
k1&k2b	0.306244	2.17268	2.36192	0.414152	0.456083
k1&k2	0.158782	1.83222	1.96927	0.648848	0.716319
k1&k3	20	1.17248	0.828377	0.180235	0.392031
k2a&k3	0.314195	2.92578	2.3872	0.13687	0.367936
k2b&k3	0.749557	1.63948	1.48362	0.510586	0.569501
k2&k3	0.490221	1.54986	1.50149	0.5276	0.623464
k1&k2a&k3	0.315486	2.93027	2.38972	0.137245	0.367289
k1&k2b&k3	0.750133	1.63958	1.48356	0.51072	0.569522
kon	0.490956	1.55003	1.50158	0.527428	0.623191
